# Supplementary material for: Classic Maya response to multiyear seasonal droughts in Northwest Yucatán, Mexico
Source: Sci Adv. 2025 Aug 13;11(33):eadw7661. doi: 10.1126/sciadv.adw7661 (PMC12346346; doi:10.1126/sciadv.adw7661)
Supplement: Supplementary file 2 — Tables S1 to S4 [file sciadv.adw7661_tables_s1_to_s4.zip]

Archive with 1 entries (1 files):
- adw7661_tables_s1_to_s4.xlsx
