# Supplementary material for: Classic Maya response to multiyear seasonal droughts in Northwest Yucatán, Mexico
Source: Sci Adv. 2025 Aug 13;11(33):eadw7661. doi: 10.1126/sciadv.adw7661 (PMC12346346; doi:10.1126/sciadv.adw7661)
Supplement: Supplementary file 2 — Tables S1 to S4 [file sciadv.adw7661_tables_s1_to_s4.zip › adw7661_tables_s1_to_s4.xlsx]

## Sheet: Table S1
Table S1
Stable Oxygen and Carbon isotope ratios in Tzab06-1
Sample No.	Z* (mm)	Layer** (n)	Year (C.E.)	d18O (‰ - VPDB)	d13C (‰ - VPDB)		* Vertical distance up the central growth axis from the base of the stalagmite. The value given is the top of the milled region. E.g. Sample 1 was milled in range 0-0.08mm
1	0.08	0	871.5	-6.04158	-9.4606		** The number of counted laminae (n) from the base of the stalagmite. The value given is the top of the milled region.
2	0.16	0.0909091	871.591	-6.07014	-9.3946
3	0.24	0.181818	871.682	-6.34446	-9.5834
4	0.32	0.272727	871.773	-6.18154	-9.5144
5	0.4	0.363636	871.864	-6.17966	-9.7238
6	0.48	0.454545	871.955	-6.1431	-9.7132
7	0.56	0.545455	872.045	-6.30098	-9.8238
8	0.64	0.636364	872.136	-6.36698	-9.947
9	0.72	0.727273	872.227	-6.35418	-10.0878
10	0.8	0.818182	872.318	-6.2577	-9.986
11	0.88	0.909091	872.409	-6.32762	-10.357
12	0.96	1	872.5	-6.23594	-10.3436
13	1.04	1.11111	872.611	-6.14702	-10.3328
14	1.12	1.22222	872.722	-6.04746	-10.3116
15	1.2	1.33333	872.833	-5.92002	-10.1808
16	1.28	1.44444	872.944	-5.63978	-9.9452
17	1.36	1.55556	873.056	-5.53394	-9.942
18	1.44	1.66667	873.167	-5.71946	-10.0344
19	1.52	1.77778	873.278	-5.63438	-10.0782
20	1.6	1.88889	873.389	-5.72686	-10.2596
21	1.68	2	873.5	-5.73942	-10.4236
22	1.76	2.11111	873.611	-5.54866	-10.3176
23	1.84	2.22222	873.722	-5.53262	-10.3022
24	1.92	2.33333	873.833	-5.50546	-10.3444
25	2	2.44444	873.944	-5.4373	-10.3528
26	2.08	2.55556	874.056	-5.5749	-10.5206
27	2.16	2.66667	874.167	-5.53262	-10.5346
28	2.24	2.77778	874.278	-5.5943	-10.659
29	2.32	2.88889	874.389	-5.6351	-10.682
30	2.4	3	874.5	-5.67586	-10.717
31	2.48	3.11111	874.611	-5.5705	-10.6164
32	2.56	3.22222	874.722	-5.5385	-10.657
33	2.64	3.33333	874.833	-5.42194	-10.5678
34	2.72	3.44444	874.944	-5.4169	-10.6548
35	2.8	3.55556	875.056	-5.46166	-10.7738
36	2.88	3.66667	875.167	-5.33802	-10.825
37	2.96	3.77778	875.278	-5.39494	-11.085
38	3.04	3.88889	875.389	-5.42402	-11.1386
39	3.12	4	875.5	-5.60794	-11.3146
40	3.17	4.0625	875.562	-5.39322	-10.795
41	3.22	4.125	875.625	-5.3304	-10.9666
42	3.27	4.1875	875.688	-5.2508	-10.864
43	3.32	4.25	875.75	-5.5546	-10.6028
44	3.37	4.3125	875.812	-5.464	-10.5884
45	3.42	4.375	875.875	-5.414	-10.5552
46	3.47	4.4375	875.938	-5.4914	-10.4516
47	3.52	4.5	876	-5.475	-10.3878
48	3.57	4.5625	876.062	-5.4904	-10.2858
49	3.62	4.625	876.125	-5.5586	-10.3392
50	3.67	4.6875	876.188	-5.6394	-10.5236
51	3.72	4.75	876.25	-5.5836	-10.6172
52	3.77	4.8125	876.312	-5.6012	-10.7612
53	3.82	4.875	876.375	-5.6824	-10.8436
54	3.87	4.9375	876.438	-5.5052	-10.8156
55	3.92	5	876.5	-5.5846	-10.9604
56	3.97	5.05263	876.553	-5.4882	-10.8648
57	4.02	5.10526	876.605	-5.3896	-10.8468
58	4.07	5.15789	876.658	-5.294	-10.8232
59	4.12	5.21053	876.711	-5.2282	-10.7738
60	4.17	5.26316	876.763	-5.2806	-10.8216
61	4.22	5.31579	876.816	-5.2968	-10.7736
62	4.27	5.36842	876.868	-5.1658	-10.6624
63	4.32	5.42105	876.921	-5.1722	-10.6128
64	4.37	5.47368	876.974	-5.2364	-10.5578
65	4.42	5.52632	877.026	-5.3354	-10.6116
66	4.47	5.57895	877.079	-5.3658	-10.6424
67	4.52	5.63158	877.132	-5.3266	-10.5408
68	4.57	5.68421	877.184	-5.2762	-10.5604
69	4.62	5.73684	877.237	-5.5712	-10.6644
70	4.67	5.78947	877.289	-5.5952	-10.789
71	4.72	5.84211	877.342	-5.5634	-10.856
72	4.77	5.89474	877.395	-5.595	-10.965
73	4.82	5.94737	877.447	-5.7108	-10.9774
74	4.87	6	877.5	-6.4166	-11.1874
75	4.92	6.05	877.55	-5.988	-11.2656
76	5	6.1	877.6	-5.9702	-11.2666
77	5.08	6.15	877.65	-5.9522	-11.2194
78	5.16	6.2	877.7	-5.8818	-11.3496
79	5.24	6.25	877.75	-5.7688	-11.2802
80	5.32	6.3	877.8	-5.7696	-11.4816
81	5.4	6.35	877.85	-6.03429	-11.5836
82	5.48	6.4	877.9	-5.88729	-11.5286
83	5.56	6.45	877.95	-5.92058	-11.5998
84	5.64	6.5	878	-5.93575	-11.5272
85	5.72	6.55	878.05	-5.85099	-11.3994
86	5.8	6.6	878.1	-5.94888	-11.4416
87	5.88	6.65	878.15	-6.05405	-11.4188
88	5.96	6.7	878.2	-5.83175	-11.2712
89	6.04	6.75	878.25	-5.82593	-11.2492
90	6.12	6.8	878.3	-5.79472	-11.3376
91	6.17	6.85	878.35	-5.8475	-11.4784
92	6.22	6.9	878.4	-5.86626	-11.564
93	6.27	6.95	878.45	-5.76307	-11.543
94	6.32	7	878.5	-5.89809	-11.7524
95	6.37	7.05556	878.556	-5.9502	-11.751
96	6.42	7.11111	878.611	-5.92026	-11.6736
97	6.47	7.16667	878.667	-5.89642	-11.6264
98	6.52	7.22222	878.722	-5.76115	-11.3148
99	6.57	7.27778	878.778	-5.73489	-11.2308
100	6.62	7.33333	878.833	-5.75179	-11.207
101	6.67	7.38889	878.889	-5.9764	-11.175
102	6.72	7.44444	878.944	-5.847	-11.0824
103	6.77	7.5	879	-5.741	-11.0964
104	6.82	7.55556	879.056	-5.6082	-11.0576
105	6.87	7.61111	879.111	-5.1942	-10.9924
106	6.92	7.66667	879.167	-5.2382	-10.9294
107	6.97	7.72222	879.222	-5.1606	-10.843
108	7.02	7.77778	879.278	-5.0996	-10.8014
109	7.07	7.83333	879.333	-5.2938	-10.8612
110	7.12	7.88889	879.389	-5.1908	-10.7266
111	7.17	7.94444	879.444	-5.6302	-10.9108
112	7.22	8	879.5	-5.7392	-10.9708
113	7.27	8.07143	879.571	-5.8784	-10.724
114	7.32	8.14286	879.643	-5.7354	-10.6722
115	7.37	8.21429	879.714	-5.74	-10.6542
116	7.42	8.28571	879.786	-5.5892	-10.548
117	7.47	8.35714	879.857	-5.5198	-10.4358
118	7.52	8.42857	879.929	-5.5158	-10.4682
119	7.57	8.5	880	-5.2332	-10.4208
120	7.62	8.57143	880.071	-5.3162	-10.6502
121	7.67	8.64286	880.143	-5.2204	-10.5724
122	7.72	8.71429	880.214	-5.2474	-10.627
123	7.77	8.78571	880.286	-5.2868	-10.6988
124	7.82	8.85714	880.357	-5.253	-10.7702
125	7.87	8.92857	880.429	-5.8576	-10.9164
126	7.92	9	880.5	-6.1482	-11.4696
127	7.97	9.07143	880.571	-5.9338	-10.8206
128	8.02	9.14286	880.643	-6.224	-11.2688
129	8.07	9.21429	880.714	-5.7716	-10.4604
130	8.12	9.28571	880.786	-5.6226	-10.4482
131	8.17	9.35714	880.857	-5.2236	-10.2424
132	8.22	9.42857	880.929	-5.074	-10.088
133	8.27	9.5	881	-5.1744	-10.1158
134	8.32	9.57143	881.071	-5.1334	-10.106
135	8.37	9.64286	881.143	-5.0714	-9.9934
136	8.42	9.71429	881.214	-5.1008	-10.0322
137	8.47	9.78571	881.286	-5.256	-10.0364
138	8.52	9.85714	881.357	-5.8134	-10.6334
139	8.57	9.92857	881.429	-5.9268	-10.3768
140	8.62	10	881.5	-6.0148	-10.5674
141	8.67	10.0435	881.543	-5.57086	-10.5258
142	8.72	10.087	881.587	-5.49162	-10.8456
143	8.77	10.1304	881.63	-5.60686	-10.531
144	8.82	10.1739	881.674	-5.6747	-10.8872
145	8.87	10.2174	881.717	-5.58982	-10.7816
146	8.92	10.2609	881.761	-5.44674	-10.6956
147	8.97	10.3043	881.804	-5.4591	-10.6998
148	9.02	10.3478	881.848	-5.39702	-10.6344
149	9.07	10.3913	881.891	-5.2815	-10.5896
150	9.12	10.4348	881.935	-5.31718	-10.584
151	9.17	10.4783	881.978	-5.6857	-11.0006
152	9.22	10.5217	882.022	-5.41842	-10.5438
153	9.27	10.5652	882.065	-5.41066	-10.5752
154	9.32	10.6087	882.109	-5.57278	-11.0294
155	9.37	10.6522	882.152	-5.2229	-10.6896
156	9.42	10.6957	882.196	-5.5735	-10.803
157	9.47	10.7391	882.239	-5.3281	-10.6326
158	9.52	10.7826	882.283	-5.43318	-10.6166
159	9.57	10.8261	882.326	-5.3821	-10.7236
160	9.62	10.8696	882.37	-5.47022	-10.811
161	9.67	10.913	882.413	-5.48758	-10.7594
162	9.72	10.9565	882.457	-5.64206	-10.8662
163	9.77	11	882.5	-5.79074	-10.9928
164	9.82	11.0625	882.562	-5.88898	-10.9826
165	9.87	11.125	882.625	-6.26206	-11.0068
166	9.92	11.1875	882.688	-6.30494	-10.8966
167	9.97	11.25	882.75	-6.2471	-10.7298
168	10.02	11.3125	882.812	-6.57466	-11.0048
169	10.07	11.375	882.875	-6.5905	-10.9158
170	10.12	11.4375	882.938	-6.63442	-10.987
171	10.17	11.5	883	-6.43918	-10.9366
172	10.22	11.5625	883.062	-6.51582	-11.09
173	10.27	11.625	883.125	-6.44598	-10.8372
174	10.32	11.6875	883.188	-6.57002	-10.9144
175	10.37	11.75	883.25	-6.55986	-11.0194
176	10.42	11.8125	883.312	-6.6495	-11.1058
177	10.47	11.875	883.375	-6.59378	-11.1754
178	10.52	11.9375	883.438	-6.54806	-11.1126
179	10.57	12	883.5	-6.65682	-11.2856
180	10.62	12.0667	883.567	-6.27322	-10.5114
181	10.67	12.1333	883.633	-6.1651	-10.4118
182	10.72	12.2	883.7	-6.09205	-10.171
183	10.77	12.2667	883.767	-6.041	-9.98
184	10.82	12.3333	883.833	-5.84415	-9.758
185	10.87	12.4	883.9	-5.67155	-9.618
186	10.92	12.4667	883.967	-5.6307	-9.8272
187	11	12.5333	884.033	-5.59265	-10.3232
188	11.08	12.6	884.1	-5.6874	-10.972
189	11.16	12.6667	884.167	-5.69285	-10.9586
190	11.24	12.7333	884.233	-5.6702	-11.0456
191	11.32	12.8	884.3	-5.7195	-11.1736
192	11.4	12.8667	884.367	-5.5733	-11.288
193	11.48	12.9333	884.433	-5.68865	-11.257
194	11.56	13	884.5	-5.84015	-11.3648
195	11.64	13.05	884.55	-5.70955	-11.1478
196	11.72	13.1	884.6	-5.4917	-10.7492
197	11.8	13.15	884.65	-5.31525	-10.5486
198	11.88	13.2	884.7	-5.18255	-10.2764
199	11.96	13.25	884.75	-5.1463	-10.1106
200	12.04	13.3	884.8	-5.1086	-9.987
201	12.12	13.35	884.85	-5.159	-9.895
202	12.2	13.4	884.9	-5.06755	-9.808
203	12.28	13.45	884.95	-5.0975	-9.787
204	12.36	13.5	885	-5.14615	-9.8524
205	12.44	13.55	885.05	-5.121	-9.8252
206	12.52	13.6	885.1	-5.19135	-9.7794
207	12.6	13.65	885.15	-5.2176	-9.7672
208	12.68	13.7	885.2	-5.2806	-9.919
209	12.76	13.75	885.25	-5.3358	-10.0264
210	12.84	13.8	885.3	-5.2805	-10.1382
211	12.92	13.85	885.35	-5.3586	-10.1216
212	13	13.9	885.4	-5.42625	-10.1916
213	13.08	13.95	885.45	-5.4826	-10.3676
214	13.16	14	885.5	-5.72135	-10.382
215	13.24	14.0667	885.567	-5.83405	-10.2218
216	13.32	14.1333	885.633	-5.79595	-10.0184
217	13.4	14.2	885.7	-5.85575	-9.9088
218	13.48	14.2667	885.767	-5.9612	-9.8254
219	13.56	14.3333	885.833	-5.93985	-9.8292
220	13.64	14.4	885.9	-5.95215	-9.936
221	13.72	14.4667	885.967	-5.98085	-10.0584
222	13.8	14.5333	886.033	-6.1033	-10.2976
223	13.88	14.6	886.1	-6.14235	-10.4638
224	13.96	14.6667	886.167	-6.15365	-10.5608
225	14.04	14.7333	886.233	-6.16185	-10.537
226	14.12	14.8	886.3	-6.097	-10.6332
227	14.2	14.8667	886.367	-6.3813	-10.9736
228	14.28	14.9333	886.433	-6.1576	-11.2282
229	14.33	15	886.5	-6.1894	-11.3886
230	14.38	15.0556	886.556	-6.14555	-11.3394
231	14.43	15.1111	886.611	-6.15975	-11.2592
232	14.48	15.1667	886.667	-5.8832	-11.072
233	14.53	15.2222	886.722	-5.8983	-10.999
234	14.58	15.2778	886.778	-5.5835	-10.8074
235	14.63	15.3333	886.833	-5.621	-10.798
236	14.68	15.3889	886.889	-5.518	-10.788
237	14.73	15.4444	886.944	-5.6686	-10.921
238	14.78	15.5	887	-5.7165	-11.031
239	14.83	15.5556	887.056	-5.7306	-11.0408
240	14.88	15.6111	887.111	-5.5496	-10.9916
241	14.93	15.6667	887.167	-5.5763	-10.9244
242	14.98	15.7222	887.222	-5.62135	-10.9762
243	15.03	15.7778	887.278	-5.63305	-11.0354
244	15.08	15.8333	887.333	-5.7039	-11.0694
245	15.13	15.8889	887.389	-5.80465	-11.139
246	15.18	15.9444	887.444	-5.80405	-11.1916
247	15.23	16	887.5	-5.93755	-11.3084
248	15.28	16.0455	887.545	-5.79125	-11.0598
249	15.33	16.0909	887.591	-5.7953	-11.0154
250	15.38	16.1364	887.636	-5.53725	-10.801
251	15.43	16.1818	887.682	-5.4003	-10.5108
252	15.48	16.2273	887.727	-5.3627	-10.4984
253	15.53	16.2727	887.773	-5.21095	-10.3242
254	15.58	16.3182	887.818	-5.24115	-10.3596
255	15.63	16.3636	887.864	-5.06855	-10.2438
256	15.68	16.4091	887.909	-5.2003	-10.389
257	15.73	16.4545	887.955	-5.22675	-10.3786
258	15.78	16.5	888	-5.05055	-10.2714
259	15.83	16.5455	888.045	-5.14485	-10.2518
260	15.88	16.5909	888.091	-5.10185	-10.1858
261	15.93	16.6364	888.136	-5.0598	-10.0602
262	15.98	16.6818	888.182	-5.1638	-10.109
263	16.03	16.7273	888.227	-5.2022	-10.1182
264	16.08	16.7727	888.273	-5.1668	-10.0334
265	16.13	16.8182	888.318	-5.3932	-10.1488
266	16.18	16.8636	888.364	-5.5692	-10.472
267	16.23	16.9091	888.409	-5.918	-10.8528
268	16.28	16.9545	888.455	-6.402	-11.319
269	16.33	17	888.5	-6.3576	-11.4352
270	16.38	17.0588	888.559	-6.2306	-11.4116
271	16.43	17.1176	888.618	-6.2072	-11.3082
272	16.48	17.1765	888.676	-6.1858	-11.1076
273	16.53	17.2353	888.735	-6.2016	-10.9658
274	16.58	17.2941	888.794	-6.2272	-10.8882
275	16.63	17.3529	888.853	-6.1694	-10.923
276	16.68	17.4118	888.912	-6.1316	-10.9174
277	16.73	17.4706	888.971	-6.0694	-10.9456
278	16.78	17.5294	889.029	-6.064	-10.8932
279	16.83	17.5882	889.088	-6.1602	-10.9464
280	16.88	17.6471	889.147	-5.9858	-10.8294
281	16.93	17.7059	889.206	-6.074	-10.8114
282	16.98	17.7647	889.265	-5.8956	-10.7774
283	17.03	17.8235	889.324	-5.8588	-10.7518
284	17.08	17.8824	889.382	-5.9372	-10.801
285	17.13	17.9412	889.441	-6.2316	-11.0634
286	17.21	18	889.5	-6.3186	-11.4298
287	17.29	18.0278	889.528	-6.281	-11.474
288	17.37	18.0556	889.556	-6.2092	-11.499
289	17.45	18.0833	889.583	-6.2942	-11.636
290	17.53	18.1111	889.611	-6.1082	-11.5256
291	17.61	18.1389	889.639	-6.2372	-11.7038
292	17.69	18.1667	889.667	-6.2146	-11.8344
293	17.77	18.1944	889.694	-6.2638	-11.83
294	17.85	18.2222	889.722	-6.2478	-11.8724
295	17.93	18.25	889.75	-6.1284	-11.7372
296	18.01	18.2778	889.778	-6.191	-11.6958
297	18.09	18.3056	889.806	-6.0324	-11.592
298	18.17	18.3333	889.833	-6.0228	-11.6356
299	18.25	18.3611	889.861	-6.092	-11.6218
300	18.33	18.3889	889.889	-5.987	-11.5772
301	18.41	18.4167	889.917	-6.082	-12.0402
302	18.49	18.4444	889.944	-5.6968	-11.1854
303	18.57	18.4722	889.972	-5.6166	-11.22
304	18.65	18.5	890	-5.6304	-12.209
305	18.73	18.5278	890.028	-5.4776	-11.5032
306	18.81	18.5556	890.056	-5.634	-10.526
307	18.89	18.5833	890.083	-5.5188	-11.7656
308	18.97	18.6111	890.111	-5.7016	-11.0228
309	19.05	18.6389	890.139	-5.672	-10.7638
310	19.13	18.6667	890.167	-5.7952	-11.8596
311	19.21	18.6944	890.194	-5.8286	-11.4292
312	19.29	18.7222	890.222	-5.7772	-11.6616
313	19.37	18.75	890.25	-5.5626	-11.04
314	19.45	18.7778	890.278	-5.6026	-11.3312
315	19.53	18.8056	890.306	-5.371	-10.9732
316	19.61	18.8333	890.333	-5.379	-11.0536
317	19.69	18.8611	890.361	-5.2696	-11.052
318	19.77	18.8889	890.389	-5.2861	-11.0547
319	19.85	18.9167	890.417	-5.2437	-10.6747
320	19.93	18.9444	890.444	-5.1299	-10.8891
321	19.98	18.9722	890.472	-5.2082	-10.5052
322	20.03	19	890.5	-5.3765	-11.6149
323	20.08	19.0588	890.559	-5.2043	-11.1557
324	20.13	19.1176	890.618	-5.2888	-10.8474
325	20.18	19.1765	890.676	-5.0511	-10.5781
326	20.23	19.2353	890.735	-5.0543	-11.4067
327	20.28	19.2941	890.794	-4.9784	-10.5684
328	20.33	19.3529	890.853	-5.3377	-10.8381
329	20.38	19.4118	890.912	-5.2189	-10.2667
330	20.43	19.4706	890.971	-5.2573	-10.2419
331	20.48	19.5294	891.029	-5.2017	-10.6135
332	20.53	19.5882	891.088	-5.3478	-10.397
333	20.58	19.6471	891.147	-5.458	-9.8984
334	20.63	19.7059	891.206	-5.4499	-9.8569
335	20.68	19.7647	891.265	-5.399	-10.0694
336	20.73	19.8235	891.324	-5.4796	-10.1536
337	20.78	19.8824	891.382	-5.2163	-11.2705
338	20.83	19.9412	891.441	-5.5153	-11.8849
339	20.88	20	891.5	-5.8844	-11.3008
340	20.93	20.0667	891.567	-5.6176	-11.986
341	20.98	20.1333	891.633	-5.5399	-11.0381
342	21.03	20.2	891.7	-5.5584	-11.9136
343	21.08	20.2667	891.767	-5.5029	-10.9789
344	21.13	20.3333	891.833	-5.4492	-10.767
345	21.18	20.4	891.9	-5.1191	-11.7311
346	21.23	20.4667	891.967	-5.6039	-12.0799
347	21.28	20.5333	892.033	-5.5026	-11.3808
348	21.33	20.6	892.1	-5.8299	-11.7641
349	21.43	20.6667	892.167	-5.726	-12.22
350	21.53	20.7333	892.233	-5.9085	-11.4895
351	21.63	20.8	892.3	-5.9449	-11.4927
352	21.73	20.8667	892.367	-5.9063	-11.2623
353	21.83	20.9333	892.433	-5.8319	-11.1115
354	21.93	21	892.5	-6.033	-11.539
355	22.03	21.0909	892.591	-5.7881	-11.1779
356	22.13	21.1818	892.682	-5.7696	-11.093
357	22.23	21.2727	892.773	-5.7976	-10.9342
358	22.33	21.3636	892.864	-5.5014	-10.7714
359	22.43	21.4545	892.955	-5.3888	-10.5312
360	22.53	21.5455	893.045	-5.404	-10.3888
361	22.63	21.6364	893.136	-5.3356	-10.4336
362	22.73	21.7273	893.227	-5.4552	-10.5814
363	22.83	21.8182	893.318	-5.3356	-10.6084
364	22.93	21.9091	893.409	-5.2518	-10.6474
365	23.03	22	893.5	-5.1952	-10.7124
366	23.13	22.0625	893.562	-4.9394	-10.5606
367	23.23	22.125	893.625	-4.602	-10.2248
368	23.33	22.1875	893.688	-4.3012	-10.009
369	23.43	22.25	893.75	-4.37	-9.8954
370	23.53	22.3125	893.812	-4.3972	-9.884
371	23.63	22.375	893.875	-4.4116	-9.8236
372	23.73	22.4375	893.938	-4.413	-9.9144
373	23.83	22.5	894	-4.3742	-9.8758
374	23.93	22.5625	894.062	-4.4286	-9.8076
375	24.03	22.625	894.125	-4.5534	-9.993
376	24.13	22.6875	894.188	-4.5344	-10.1562
377	24.21	22.75	894.25	-4.6632	-10.3774
378	24.29	22.8125	894.312	-4.6454	-10.3122
379	24.37	22.875	894.375	-4.6924	-10.4064
380	24.45	22.9375	894.438	-4.7512	-10.5532
381	24.53	23	894.5	-4.8466	-10.691
382	24.61	23.0588	894.559	-4.8214	-10.7076
383	24.69	23.1176	894.618	-4.8142	-10.671
384	24.77	23.1765	894.676	-4.8028	-10.5742
385	24.85	23.2353	894.735	-4.7934	-10.5192
386	24.93	23.2941	894.794	-4.5858	-10.3846
387	25.01	23.3529	894.853	-4.5182	-10.3136
388	25.09	23.4118	894.912	-4.5528	-10.4282
389	25.17	23.4706	894.971	-4.5622	-10.4842
390	25.25	23.5294	895.029	-4.6074	-10.5332
391	25.33	23.5882	895.088	-4.6208	-10.508
392	25.41	23.6471	895.147	-4.6568	-10.5442
393	25.49	23.7059	895.206	-4.645	-10.5264
394	25.57	23.7647	895.265	-4.7554	-10.4952
395	25.65	23.8235	895.324	-4.8978	-10.6122
396	25.73	23.8824	895.382	-5.064	-10.7704
397	25.81	23.9412	895.441	-5.0292	-11.025
398	25.89	24	895.5	-5.0437	-11.2194
399	25.97	24.0455	895.545	-4.7534	-11.1444
400	26.05	24.0909	895.591	-4.7696	-11.141
401	26.13	24.1364	895.636	-4.8109	-10.878
402	26.21	24.1818	895.682	-4.4305	-10.4792
403	26.29	24.2273	895.727	-4.4723	-10.3458
404	26.37	24.2727	895.773	-4.1209	-10.2128
405	26.45	24.3182	895.818	-4.4417	-10.538
406	26.53	24.3636	895.864	-4.2725	-10.6206
407	26.61	24.4091	895.909	-4.4955	-10.7826
408	26.69	24.4545	895.955	-4.5225	-10.8954
409	26.77	24.5	896	-4.5946	-10.7582
410	26.85	24.5455	896.045	-4.6354	-10.6082
411	26.93	24.5909	896.091	-4.4904	-10.404
412	27.01	24.6364	896.136	-4.6461	-10.3498
413	27.09	24.6818	896.182	-4.7867	-10.5148
414	27.17	24.7273	896.227	-4.7584	-10.598
415	27.25	24.7727	896.273	-4.9282	-10.8842
416	27.33	24.8182	896.318	-4.8136	-10.8878
417	27.41	24.8636	896.364	-4.7182	-10.8728
418	27.49	24.9091	896.409	-4.6909	-10.7948
419	27.57	24.9545	896.455	-4.8238	-10.8512
420	27.65	25	896.5	-5.0017	-10.9042
421	27.73	25.0909	896.591	-4.9737	-10.8336
422	27.81	25.1818	896.682	-4.851	-10.6618
423	27.89	25.2727	896.773	-4.7863	-10.5396
424	27.97	25.3636	896.864	-4.867	-10.493
425	28.05	25.4545	896.955	-5.026	-10.7262
426	28.13	25.5455	897.045	-5.0002	-10.8334
427	28.21	25.6364	897.136	-5.1456	-11.088
428	28.29	25.7273	897.227	-5.2607	-11.094
429	28.37	25.8182	897.318	-5.4377	-11.2122
430	28.45	25.9091	897.409	-5.8074	-11.361
431	28.53	26	897.5	-5.7953	-11.2818
432	28.61	26.0714	897.571	-6.0726	-11.2594
433	28.69	26.1429	897.643	-6.2933	-11.152
434	28.77	26.2143	897.714	-6.4431	-11.1434
435	28.85	26.2857	897.786	-6.6667	-11.1444
436	28.93	26.3571	897.857	-6.5418	-10.9292
437	29.01	26.4286	897.929	-6.457	-10.9076
438	29.09	26.5	898	-6.48646	-11.003
439	29.17	26.5714	898.071	-6.27848	-10.8618
440	29.25	26.6429	898.143	-6.1338	-10.9648
441	29.33	26.7143	898.214	-6.18354	-10.9008
442	29.41	26.7857	898.286	-6.07606	-11.0142
443	29.49	26.8571	898.357	-6.0828	-11.1224
444	29.57	26.9286	898.429	-6.03444	-11.0594
445	29.65	27	898.5	-5.83334	-10.8568
446	29.73	27.0455	898.545	-5.661	-10.7016
447	29.81	27.0909	898.591	-5.48772	-10.4716
448	29.89	27.1364	898.636	-5.46252	-10.3026
449	29.94	27.1818	898.682	-5.35472	-10.2326
450	29.99	27.2273	898.727	-5.16574	-10.0834
451	30.04	27.2727	898.773	-5.18584	-10.0656
452	30.09	27.3182	898.818	-5.2768	-10.262
453	30.14	27.3636	898.864	-5.10026	-10.2746
454	30.19	27.4091	898.909	-5.12168	-10.2262
455	30.24	27.4545	898.955	-5.15434	-10.018
456	30.29	27.5	899	-5.07548	-10.0772
457	30.34	27.5455	899.045	-5.11534	-10.139
458	30.39	27.5909	899.091	-5.0209	-10.0038
459	30.44	27.6364	899.136	-4.96194	-9.9982
460	30.49	27.6818	899.182	-4.99406	-10.0068
461	30.54	27.7273	899.227	-5.01456	-10.0616
462	30.59	27.7727	899.273	-5.20806	-10.446
463	30.64	27.8182	899.318	-5.39024	-10.6866
464	30.69	27.8636	899.364	-5.27912	-10.7526
465	30.74	27.9091	899.409	-5.30296	-10.9426
466	30.79	27.9545	899.455	-5.32648	-10.9726
467	30.84	28	899.5	-5.42896	-11.067
468	30.89	28.0385	899.538	-5.11298	-10.9106
469	30.94	28.0769	899.577	-5.17202	-10.8252
470	30.99	28.1154	899.615	-4.95784	-10.6728
471	31.04	28.1538	899.654	-4.85634	-10.5704
472	31.09	28.1923	899.692	-4.74274	-10.4978
473	31.14	28.2308	899.731	-4.644	-10.4604
474	31.19	28.2692	899.769	-4.6913	-10.5978
475	31.24	28.3077	899.808	-4.67892	-10.5998
476	31.29	28.3462	899.846	-4.77972	-10.7964
477	31.34	28.3846	899.885	-4.81666	-10.9118
478	31.39	28.4231	899.923	-4.9112	-11.1824
479	31.44	28.4615	899.962	-5.0322	-11.37
480	31.49	28.5	900	-4.8784	-11.366
481	31.54	28.5385	900.038	-4.9188	-11.4702
482	31.59	28.5769	900.077	-4.8426	-11.4378
483	31.64	28.6154	900.115	-4.9522	-11.4898
484	31.69	28.6538	900.154	-4.8052	-11.406
485	31.74	28.6923	900.192	-4.7902	-11.3224
486	31.79	28.7308	900.231	-4.902	-11.0828
487	31.84	28.7692	900.269	-4.8112	-11.277
488	31.89	28.8077	900.308	-5.0362	-11.3226
489	31.94	28.8462	900.346	-5.1292	-11.3878
490	31.99	28.8846	900.385	-5.0428	-11.384
491	32.04	28.9231	900.423	-5.0798	-11.4998
492	32.09	28.9615	900.462	-5.245	-11.6568
493	32.14	29	900.5	-5.2316	-11.8332
494	32.19	29.0667	900.567	-5.2198	-11.7948
495	32.24	29.1333	900.633	-5.272	-11.7524
496	32.29	29.2	900.7	-4.9464	-11.4758
497	32.34	29.2667	900.767	-4.8762	-11.4068
498	32.39	29.3333	900.833	-4.7942	-11.4018
499	32.44	29.4	900.9	-4.7282	-11.3044
500	32.49	29.4667	900.967	-4.7534	-11.3174
501	32.54	29.5333	901.033	-4.7728	-11.3536
502	32.59	29.6	901.1	-5.0176	-11.4646
503	32.64	29.6667	901.167	-4.8086	-11.3198
504	32.69	29.7333	901.233	-4.9516	-11.3996
505	32.74	29.8	901.3	-5.0622	-11.4674
506	32.82	29.8667	901.367	-4.8848	-11.3624
507	32.9	29.9333	901.433	-5.0954	-11.4586
508	32.98	30	901.5	-5.115	-11.4168
509	33.06	30.0833	901.583	-5.1732	-11.4978
510	33.14	30.1667	901.667	-5.1048	-11.5628
511	33.22	30.25	901.75	-5.096	-11.5588
512	33.3	30.3333	901.833	-5.2666	-11.6718
513	33.38	30.4167	901.917	-4.987	-11.436
514	33.46	30.5	902	-5.014	-11.4422
515	33.54	30.5833	902.083	-5.044	-11.4828
516	33.62	30.6667	902.167	-5.1286	-11.569
517	33.7	30.75	902.25	-5.0902	-11.6262
518	33.78	30.8333	902.333	-5.2856	-11.9498
519	33.86	30.9167	902.417	-5.2486	-11.9918
520	33.94	31	902.5	-5.4042	-12.0922
521	34.02	31.0455	902.545	-5.207	-11.8154
522	34.1	31.0909	902.591	-5.1198	-11.6524
523	34.18	31.1364	902.636	-5.2204	-11.4362
524	34.26	31.1818	902.682	-5.0698	-11.3974
525	34.34	31.2273	902.727	-5.019	-11.355
526	34.42	31.2727	902.773	-4.9296	-11.274
527	34.5	31.3182	902.818	-4.9458	-11.27
528	34.58	31.3636	902.864	-5.1172	-11.4232
529	34.66	31.4091	902.909	-4.8886	-11.3248
530	34.74	31.4545	902.955	-5.0116	-11.2734
531	34.82	31.5	903	-4.92	-11.2254
532	34.9	31.5455	903.045	-4.9906	-11.2816
533	34.98	31.5909	903.091	-5.0552	-11.3866
534	35.06	31.6364	903.136	-4.9348	-11.2786
535	35.14	31.6818	903.182	-4.7184	-11.138
536	35.22	31.7273	903.227	-4.656	-11.1024
537	35.3	31.7727	903.273	-4.7212	-11.1234
538	35.38	31.8182	903.318	-4.95663	-11.3096
539	35.46	31.8636	903.364	-4.89426	-11.3348
540	35.54	31.9091	903.409	-4.9272	-11.4706
541	35.62	31.9545	903.455	-4.71726	-11.4954
542	35.7	32	903.5	-4.75803	-11.7128
543	35.78	32.0417	903.542	-4.75637	-11.7002
544	35.86	32.0833	903.583	-4.80237	-11.6608
545	35.91	32.125	903.625	-4.55852	-11.4458
546	35.96	32.1667	903.667	-4.71527	-11.5668
547	36.01	32.2083	903.708	-4.65962	-11.584
548	36.06	32.25	903.75	-4.77412	-11.619
549	36.11	32.2917	903.792	-4.67956	-11.6264
550	36.16	32.3333	903.833	-4.62736	-11.5106
551	36.21	32.375	903.875	-4.65649	-11.5114
552	36.26	32.4167	903.917	-4.64871	-11.4164
553	36.31	32.4583	903.958	-4.58536	-11.2694
554	36.36	32.5	904	-4.69715	-11.3526
555	36.41	32.5417	904.042	-4.64306	-11.2114
556	36.46	32.5833	904.083	-4.5374	-11.17
557	36.51	32.625	904.125	-4.6012	-11.1688
558	36.56	32.6667	904.167	-4.68303	-11.2044
559	36.61	32.7083	904.208	-4.53913	-11.1374
560	36.66	32.75	904.25	-4.74261	-11.4218
561	36.71	32.7917	904.292	-4.67322	-11.4734
562	36.76	32.8333	904.333	-4.77482	-11.642
563	36.81	32.875	904.375	-4.89532	-11.7138
564	36.86	32.9167	904.417	-4.90489	-11.7426
565	36.91	32.9583	904.458	-4.95719	-11.7336
566	36.96	33	904.5	-5.09798	-11.8894
567	37.01	33.0833	904.583	-5.16981	-11.8112
568	37.06	33.1667	904.667	-5.16077	-11.725
569	37.11	33.25	904.75	-5.16541	-11.6856
570	37.16	33.3333	904.833	-5.20132	-11.754
571	37.21	33.4167	904.917	-5.10816	-11.5564
572	37.26	33.5	905	-5.10746	-11.5566
573	37.31	33.5833	905.083	-5.12429	-11.491
574	37.36	33.6667	905.167	-5.20242	-11.4838
575	37.41	33.75	905.25	-5.46278	-11.5814
576	37.46	33.8333	905.333	-5.58801	-11.6148
577	37.51	33.9167	905.417	-5.57898	-11.6376
578	37.56	34	905.5	-5.4845	-11.6738
579	37.61	34.0625	905.562	-5.6374	-11.5864
580	37.66	34.125	905.625	-5.7999	-11.973
581	37.71	34.1875	905.688	-5.8444	-11.902
582	37.76	34.25	905.75	-6.1092	-12.581
583	37.81	34.3125	905.812	-5.8653	-11.7958
584	37.86	34.375	905.875	-5.7756	-11.6292
585	37.91	34.4375	905.938	-5.6369	-11.6506
586	37.96	34.5	906	-5.5904	-11.8978
587	38.01	34.5625	906.062	-5.7952	-11.6684
588	38.06	34.625	906.125	-5.6252	-11.9148
589	38.11	34.6875	906.188	-5.6701	-11.5062
590	38.16	34.75	906.25	-5.9354	-11.7042
591	38.21	34.8125	906.312	-5.9397	-12.0256
592	38.26	34.875	906.375	-5.7682	-11.8816
593	38.31	34.9375	906.438	-5.863	-11.4622
594	38.36	35	906.5	-6.2143	-11.474
595	38.41	35.0625	906.562	-5.8024	-11.5748
596	38.46	35.125	906.625	-5.5543	-11.5204
597	38.51	35.1875	906.688	-5.6947	-11.5172
598	38.56	35.25	906.75	-5.5713	-11.4006
599	38.61	35.3125	906.812	-5.5839	-11.4618
600	38.66	35.375	906.875	-5.3543	-11.393
601	38.71	35.4375	906.938	-5.4959	-11.4066
602	38.76	35.5	907	-5.3685	-11.4988
603	38.81	35.5625	907.062	-5.0045	-12.4496
604	38.86	35.625	907.125	-5.0955	-12.111
605	38.91	35.6875	907.188	-5.1803	-11.5046
606	38.96	35.75	907.25	-5.3365	-11.234
607	39.01	35.8125	907.312	-5.3015	-12.3292
608	39.06	35.875	907.375	-5.3579	-11.331
609	39.11	35.9375	907.438	-5.4759	-11.4042
610	39.16	36	907.5	-5.6085	-11.6572
611	39.21	36.0455	907.545	-5.5521	-11.3836
612	39.26	36.0909	907.591	-5.5373	-12.208
613	39.31	36.1364	907.636	-5.5535	-11.4998
614	39.36	36.1818	907.682	-5.4233	-11.0862
615	39.41	36.2273	907.727	-5.3761	-11.3964
616	39.46	36.2727	907.773	-5.3511	-11.8492
617	39.51	36.3182	907.818	-5.3627	-11.095
618	39.56	36.3636	907.864	-5.3551	-11.0856
619	39.61	36.4091	907.909	-5.1687	-10.9228
620	39.66	36.4545	907.955	-5.5887	-12.0166
621	39.74	36.5	908	-5.5515	-10.8992
622	39.82	36.5455	908.045	-5.5461	-10.9774
623	39.9	36.5909	908.091	-5.7567	-11.2048
624	39.98	36.6364	908.136	-6.0217	-11.181
625	40.06	36.6818	908.182	-6.1181	-11.209
626	40.14	36.7273	908.227	-6.5581	-11.8506
627	40.22	36.7727	908.273	-6.6549	-11.6254
628	40.3	36.8182	908.318	-6.6159	-11.0632
629	40.38	36.8636	908.364	-6.6471	-11.2602
630	40.46	36.9091	908.409	-6.6719	-11.2346
631	40.54	36.9545	908.455	-6.6023	-11.54
632	40.62	37	908.5	-6.5749	-12.0582
633	40.7	37.0556	908.556	-6.5017	-11.6502
634	40.78	37.1111	908.611	-6.2331	-11.2586
635	40.86	37.1667	908.667	-6.3551	-11.5436
636	40.94	37.2222	908.722	-6.4585	-12.0746
637	41.02	37.2778	908.778	-6.2067	-11.4378
638	41.1	37.3333	908.833	-6.10215	-11.4502
639	41.18	37.3889	908.889	-6.37341	-11.6648
640	41.26	37.4444	908.944	-6.63759	-11.5896
641	41.34	37.5	909	-6.55851	-11.623
642	41.42	37.5556	909.056	-6.55588	-11.4884
643	41.5	37.6111	909.111	-6.57111	-11.3454
644	41.58	37.6667	909.167	-6.68087	-11.371
645	41.66	37.7222	909.222	-6.76065	-11.2746
646	41.74	37.7778	909.278	-6.73729	-11.4228
647	41.82	37.8333	909.333	-6.57763	-11.4226
648	41.9	37.8889	909.389	-6.48804	-11.492
649	41.98	37.9444	909.444	-6.46118	-11.6876
650	42.06	38	909.5	-6.45472	-11.7826
651	42.14	38.0556	909.556	-6.14624	-11.6574
652	42.22	38.1111	909.611	-6.03706	-11.5974
653	42.3	38.1667	909.667	-5.89833	-11.4574
654	42.38	38.2222	909.722	-5.65442	-11.3362
655	42.46	38.2778	909.778	-5.58942	-11.3028
656	42.54	38.3333	909.833	-5.58133	-11.2444
657	42.62	38.3889	909.889	-5.55795	-11.3686
658	42.7	38.4444	909.944	-5.49867	-11.2228
659	42.78	38.5	910	-5.5959	-11.3262
660	42.86	38.5556	910.056	-5.72945	-11.3062
661	42.94	38.6111	910.111	-5.6833	-11.2442
662	43.02	38.6667	910.167	-5.65467	-11.1746
663	43.1	38.7222	910.222	-5.78409	-11.29
664	43.18	38.7778	910.278	-6.09237	-11.4632
665	43.26	38.8333	910.333	-6.19379	-11.5158
666	43.34	38.8889	910.389	-6.22969	-11.472
667	43.42	38.9444	910.444	-6.28897	-11.4904
668	43.5	39	910.5	-6.48012	-11.646
669	43.58	39.0833	910.583	-6.05285	-11.4026
670	43.66	39.1667	910.667	-6.18828	-11.4366
671	43.74	39.25	910.75	-6.1859	-11.4692
672	43.82	39.3333	910.833	-6.18398	-11.4048
673	43.9	39.4167	910.917	-6.19839	-11.5822
674	43.98	39.5	911	-6.01973	-11.392
675	44.06	39.5833	911.083	-5.97079	-11.3646
676	44.14	39.6667	911.167	-6.05986	-11.256
677	44.22	39.75	911.25	-5.9525	-11.1452
678	44.3	39.8333	911.333	-5.5689	-10.897
679	44.38	39.9167	911.417	-5.7968	-11.228
680	44.46	40	911.5	-5.9276	-11.495
681	44.51	40.05	911.55	-5.7539	-11.799
682	44.56	40.1	911.6	-5.5581	-11.3216
683	44.61	40.15	911.65	-5.6113	-11.398
684	44.66	40.2	911.7	-5.5409	-11.5012
685	44.71	40.25	911.75	-5.3119	-11.2084
686	44.76	40.3	911.8	-5.1591	-11.1442
687	44.81	40.35	911.85	-5.2702	-11.0934
688	44.86	40.4	911.9	-5.3094	-11.102
689	44.91	40.45	911.95	-5.1183	-11.2828
690	44.96	40.5	912	-5.0855	-10.8598
691	45.01	40.55	912.05	-5.0672	-10.8962
692	45.06	40.6	912.1	-5.2713	-10.8152
693	45.11	40.65	912.15	-5.362	-11.114
694	45.16	40.7	912.2	-5.2595	-10.7412
695	45.21	40.75	912.25	-5.3674	-10.986
696	45.26	40.8	912.3	-5.4594	-11.2844
697	45.31	40.85	912.35	-5.3411	-11.4264
698	45.36	40.9	912.4	-5.4264	-11.7242
699	45.41	40.95	912.45	-5.2082	-11.4868
700	45.46	41	912.5	-5.3707	-12.0056
701	45.51	41.0455	912.545	-5.0393	-11.3936
702	45.56	41.0909	912.591	-4.8325	-11.0954
703	45.61	41.1364	912.636	-4.8613	-11.2076
704	45.66	41.1818	912.682	-4.8038	-11.1296
705	45.71	41.2273	912.727	-4.7109	-11.1156
706	45.76	41.2727	912.773	-4.6863	-10.9224
707	45.81	41.3182	912.818	-4.5927	-11.0344
708	45.86	41.3636	912.864	-4.6139	-11.0044
709	45.91	41.4091	912.909	-4.5841	-10.9594
710	45.96	41.4545	912.955	-4.5705	-11.0498
711	46.01	41.5	913	-4.3543	-10.8088
712	46.06	41.5455	913.045	-4.4532	-10.975
713	46.11	41.5909	913.091	-4.5473	-11.001
714	46.16	41.6364	913.136	-4.6404	-11.2706
715	46.21	41.6818	913.182	-4.5719	-10.972
716	46.26	41.7273	913.227	-4.63	-11.0566
717	46.31	41.7727	913.273	-4.6573	-11.3172
718	46.36	41.8182	913.318	-4.6028	-11.122
719	46.41	41.8636	913.364	-4.471	-11.1906
720	46.49	41.9091	913.409	-4.6244	-11.1278
721	46.57	41.9545	913.455	-4.7852	-11.1492
722	46.65	42	913.5	-4.8237	-11.1202
723	46.73	42.0667	913.567	-4.7392	-10.9848
724	46.81	42.1333	913.633	-4.8809	-10.9454
725	46.89	42.2	913.7	-4.9259	-11.0236
726	46.97	42.2667	913.767	-4.835	-10.933
727	47.05	42.3333	913.833	-4.8182	-10.9888
728	47.13	42.4	913.9	-4.896	-11.128
729	47.21	42.4667	913.967	-5.0103	-11.2754
730	47.29	42.5333	914.033	-5.0055	-11.203
731	47.37	42.6	914.1	-5.0312	-11.1778
732	47.45	42.6667	914.167	-5.1908	-11.2774
733	47.53	42.7333	914.233	-5.008	-11.1194
734	47.61	42.8	914.3	-5.1492	-11.0812
735	47.69	42.8667	914.367	-5.2719	-11.0762
736	47.77	42.9333	914.433	-5.2195	-11.1136
737	47.85	43	914.5	-5.3783	-11.2444
738	47.93	43.0588	914.559	-5.2835	-11.2232
739	48.01	43.1176	914.618	-5.2979	-11.3012
740	48.09	43.1765	914.676	-5.2168	-11.2282
741	48.17	43.2353	914.735	-5.2491	-11.1872
742	48.25	43.2941	914.794	-5.085	-11.1352
743	48.33	43.3529	914.853	-5.2109	-11.23
744	48.41	43.4118	914.912	-5.185	-11.3152
745	48.49	43.4706	914.971	-5.2248	-11.2678
746	48.57	43.5294	915.029	-5.1886	-11.358
747	48.65	43.5882	915.088	-5.3244	-11.3224
748	48.73	43.6471	915.147	-5.4362	-11.5144
749	48.81	43.7059	915.206	-5.4788	-11.4268
750	48.89	43.7647	915.265	-5.1783	-11.3884
751	48.97	43.8235	915.324	-5.2501	-11.1582
752	49.05	43.8824	915.382	-5.2956	-11.2332
753	49.1	43.9412	915.441	-5.2775	-11.9058
754	49.15	44	915.5	-5.4504	-11.6164
755	49.2	44.0385	915.538	-5.2437	-11.6604
756	49.25	44.0769	915.577	-5.1417	-11.5842
757	49.3	44.1154	915.615	-5.0693	-11.4586
758	49.35	44.1538	915.654	-5.0249	-11.5226
759	49.4	44.1923	915.692	-4.9408	-11.3894
760	49.45	44.2308	915.731	-5.066	-11.4722
761	49.5	44.2692	915.769	-5.0079	-11.3652
762	49.55	44.3077	915.808	-5.0113	-11.3662
763	49.6	44.3462	915.846	-4.8326	-11.3464
764	49.65	44.3846	915.885	-5	-11.31
765	49.7	44.4231	915.923	-4.9475	-11.2828
766	49.75	44.4615	915.962	-5.007	-11.375
767	49.8	44.5	916	-5.0618	-11.4184
768	49.85	44.5385	916.038	-4.9274	-11.3958
769	49.9	44.5769	916.077	-4.9634	-11.3762
770	49.95	44.6154	916.115	-5.0911	-11.4582
771	50	44.6538	916.154	-5.0861	-11.475
772	50.05	44.6923	916.192	-5.2631	-11.4724
773	50.1	44.7308	916.231	-5.2889	-11.638
774	50.15	44.7692	916.269	-5.3261	-11.3528
775	50.23	44.8077	916.308	-5.5739	-11.5964
776	50.31	44.8462	916.346	-5.5693	-11.7254
777	50.39	44.8846	916.385	-5.8141	-11.6902
778	50.47	44.9231	916.423	-5.88	-11.7506
779	50.55	44.9615	916.462	-5.8712	-11.7398
780	50.63	45	916.5	-6.09	-11.7266
781	50.71	45.0833	916.583	-5.7963	-11.6676
782	50.79	45.1667	916.667	-5.8831	-11.786
783	50.87	45.25	916.75	-5.9339	-11.7128
784	50.95	45.3333	916.833	-5.8174	-11.772
785	51.03	45.4167	916.917	-5.8233	-11.7828
786	51.11	45.5	917	-5.8875	-11.7674
787	51.19	45.5833	917.083	-5.8375	-11.8242
788	51.27	45.6667	917.167	-5.9948	-11.8158
789	51.35	45.75	917.25	-5.759	-11.7948
790	51.43	45.8333	917.333	-5.8803	-11.6582
791	51.51	45.9167	917.417	-5.8658	-11.7772
792	51.59	46	917.5	-5.8644	-11.6452
793	51.67	46.0625	917.562	-5.7755	-11.6122
794	51.75	46.125	917.625	-5.7729	-11.5902
795	51.83	46.1875	917.688	-5.7957	-11.5904
796	51.91	46.25	917.75	-5.7652	-11.521
797	51.99	46.3125	917.812	-5.8126	-11.584
798	52.07	46.375	917.875	-5.7525	-11.5228
799	52.15	46.4375	917.938	-5.8071	-11.5672
800	52.23	46.5	918	-5.6405	-11.6516
801	52.31	46.5625	918.062	-5.7042	-11.5308
802	52.39	46.625	918.125	-5.6751	-11.5494
803	52.47	46.6875	918.188	-5.5512	-11.5294
804	52.55	46.75	918.25	-5.748	-11.4674
805	52.63	46.8125	918.312	-5.9428	-11.6128
806	52.71	46.875	918.375	-6.0824	-11.624
807	52.79	46.9375	918.438	-6.227	-11.5952
808	52.87	47	918.5	-6.4384	-11.6136
809	52.95	47.0769	918.577	-6.232	-11.5148
810	53.03	47.1538	918.654	-6.2471	-11.5406
811	53.11	47.2308	918.731	-6.1764	-11.438
812	53.19	47.3077	918.808	-6.2242	-11.4874
813	53.27	47.3846	918.885	-6.2878	-11.4388
814	53.35	47.4615	918.962	-6.2586	-11.4764
815	53.43	47.5385	919.038	-6.2394	-11.4466
816	53.51	47.6154	919.115	-6.1573	-11.5186
817	53.59	47.6923	919.192	-6.2202	-11.5354
818	53.67	47.7692	919.269	-6.1595	-11.4546
819	53.75	47.8462	919.346	-6.1002	-11.449
820	53.83	47.9231	919.423	-6.109	-11.4368
821	53.91	48	919.5	-6.2927	-11.5458
822	53.99	48.0625	919.562	-6.0055	-11.3712
823	54.07	48.125	919.625	-5.8998	-11.2134
824	54.12	48.1875	919.688	-5.7843	-11.1856
825	54.17	48.25	919.75	-5.8953	-11.266
826	54.22	48.3125	919.812	-5.9057	-11.1836
827	54.27	48.375	919.875	-5.5685	-11.0418
828	54.32	48.4375	919.938	-5.5314	-11.115
829	54.37	48.5	920	-5.6562	-11.29
830	54.42	48.5625	920.062	-5.5605	-11.1742
831	54.47	48.625	920.125	-5.5655	-11.1118
832	54.52	48.6875	920.188	-5.6974	-11.1584
833	54.57	48.75	920.25	-5.723	-11.163
834	54.62	48.8125	920.312	-5.86	-11.011
835	54.67	48.875	920.375	-5.9309	-10.9402
836	54.72	48.9375	920.438	-5.9875	-11.1292
837	54.77	49	920.5	-6.0297	-10.9218
838	54.85	49.0556	920.556	-5.3886	-10.9264
839	54.93	49.1111	920.611	-5.4518	-10.8868
840	55.01	49.1667	920.667	-5.4518	-10.8756
841	55.09	49.2222	920.722	-5.4652	-10.9164
842	55.17	49.2778	920.778	-5.5456	-10.7806
843	55.25	49.3333	920.833	-5.605	-10.8102
844	55.33	49.3889	920.889	-5.6316	-10.5276
845	55.41	49.4444	920.944	-5.5728	-10.421
846	55.49	49.5	921	-5.465	-10.3208
847	55.57	49.5556	921.056	-5.4666	-10.4128
848	55.65	49.6111	921.111	-5.568	-10.4952
849	55.73	49.6667	921.167	-5.3882	-10.4112
850	55.81	49.7222	921.222	-5.2318	-10.3808
851	55.89	49.7778	921.278	-5.3392	-10.3804
852	55.97	49.8333	921.333	-5.3668	-10.3088
853	56.05	49.8889	921.389	-5.3488	-10.18
854	56.13	49.9444	921.444	-5.101	-9.7832
855	56.21	50	921.5	-5.70434	-11.2064
856	56.29	50.1429	921.643	-5.79901	-11.1946
857	56.37	50.2857	921.786	-5.71384	-11.0504
858	56.45	50.4286	921.929	-5.70366	-11.2444
859	56.53	50.5714	922.071	-5.89991	-11.0266
860	56.61	50.7143	922.214	-5.93213	-11.0662
861	56.69	50.8571	922.357	-6.05098	-11.1832
862	56.77	51	922.5	-6.00727	-11.3022
863	56.85	51.0556	922.556	-5.8808	-11.2272
864	56.93	51.1111	922.611	-5.89638	-11.4636
865	57.01	51.1667	922.667	-5.77864	-11.394
866	57.09	51.2222	922.722	-5.82936	-11.365
867	57.19	51.2778	922.778	-5.86211	-11.3246
868	57.29	51.3333	922.833	-5.91346	-11.4592
869	57.39	51.3889	922.889	-5.74729	-11.3636
870	57.49	51.4444	922.944	-5.90691	-11.407
871	57.59	51.5	923	-5.89184	-11.2342
872	57.69	51.5556	923.056	-6.11132	-11.1776
873	57.79	51.6111	923.111	-6.3323	-11.229
874	57.89	51.6667	923.167	-6.65992	-11.1798
875	57.99	51.7222	923.222	-6.72311	-11.0444
876	58.09	51.7778	923.278	-6.98719	-11.1508
877	58.19	51.8333	923.333	-6.86552	-11.037
878	58.29	51.8889	923.389	-7.04444	-11.1842
879	58.39	51.9444	923.444	-7.11222	-11.172
880	58.49	52	923.5	-7.21158	-11.252
881	58.59	52.0556	923.556	-7.05877	-11.046
882	58.69	52.1111	923.611	-7.06252	-10.9844
883	58.79	52.1667	923.667	-7.02002	-11.1632
884	58.89	52.2222	923.722	-6.9897	-11.1924
885	58.99	52.2778	923.778	-6.97463	-10.9812
886	59.09	52.3333	923.833	-7.03558	-10.879
887	59.19	52.3889	923.889	-7.00508	-10.7322
888	59.29	52.4444	923.944	-7.09632	-10.7296
889	59.39	52.5	924	-7.10244	-10.791
890	59.49	52.5556	924.056	-6.97617	-10.7156
891	59.59	52.6111	924.111	-6.90374	-10.7902
892	59.69	52.6667	924.167	-6.61871	-10.5962
893	59.79	52.7222	924.222	-6.4853	-10.6364
894	59.89	52.7778	924.278	-6.41674	-10.5794
895	59.99	52.8333	924.333	-6.4079	-10.6106
896	60.09	52.8889	924.389	-6.2328	-10.4362
897	60.19	52.9444	924.444	-6.4507	-10.6862
898	60.29	53	924.5	-6.6528	-10.7628
899	60.39	53.0667	924.567	-6.4721	-10.628
900	60.47	53.1333	924.633	-6.2136	-10.4268
901	60.55	53.2	924.7	-6.1053	-10.3576
902	60.63	53.2667	924.767	-6.0797	-10.3996
903	60.71	53.3333	924.833	-6.0379	-10.3548
904	60.79	53.4	924.9	-6.0474	-10.3682
905	60.87	53.4667	924.967	-5.9297	-10.3258
906	60.95	53.5333	925.033	-5.7961	-10.2636
907	61.03	53.6	925.1	-5.5609	-10.1032
908	61.11	53.6667	925.167	-5.5645	-10.053
909	61.19	53.7333	925.233	-5.5602	-10.0696
910	61.27	53.8	925.3	-5.5669	-10.1922
911	61.35	53.8667	925.367	-5.5449	-10.3398
912	61.43	53.9333	925.433	-5.6044	-10.713
913	61.51	54	925.5	-5.6365	-10.66
914	61.59	54.0526	925.553	-5.58	-10.759
915	61.67	54.1053	925.605	-5.5217	-10.6468
916	61.75	54.1579	925.658	-5.3627	-10.3822
917	61.85	54.2105	925.711	-5.1475	-9.968
918	61.95	54.2632	925.763	-5.2451	-9.761
919	62.05	54.3158	925.816	-5.2615	-9.74
920	62.15	54.3684	925.868	-5.4016	-9.6472
921	62.25	54.4211	925.921	-5.4127	-9.6452
922	62.35	54.4737	925.974	-5.3354	-9.5904
923	62.45	54.5263	926.026	-5.4304	-9.6738
924	62.55	54.5789	926.079	-5.6185	-9.8246
925	62.65	54.6316	926.132	-5.6653	-9.9532
926	62.75	54.6842	926.184	-5.6526	-10.006
927	62.85	54.7368	926.237	-5.6815	-10.0576
928	62.95	54.7895	926.289	-5.7141	-10.3006
929	63.05	54.8421	926.342	-5.9217	-10.61
930	63.15	54.8947	926.395	-6.1	-10.5866
931	63.25	54.9474	926.447	-6.3069	-10.4244
932	63.35	55	926.5	-6.6244	-10.6972
933	63.45	55.125	926.625	-6.514	-10.5294
934	63.55	55.25	926.75	-6.2801	-10.3926
935	63.65	55.375	926.875	-6.359	-10.2556
936	63.75	55.5	927	-6.0776	-10.0902
937	63.83	55.625	927.125	-6.0162	-10.213
938	63.91	55.75	927.25	-6.1106	-10.6964
939	63.99	55.875	927.375	-6.2024	-10.994
940	64.07	56	927.5	-6.0718	-11.0366
941	64.15	56.0714	927.571	-5.9906	-10.812
942	64.23	56.1429	927.643	-5.8948	-10.523
943	64.31	56.2143	927.714	-5.5618	-10.3486
944	64.39	56.2857	927.786	-5.6776	-10.3272
945	64.47	56.3571	927.857	-5.58	-10.4472
946	64.55	56.4286	927.929	-5.6178	-10.3368
947	64.63	56.5	928	-5.6732	-10.4998
948	64.71	56.5714	928.071	-5.5628	-10.4208
949	64.79	56.6429	928.143	-5.663	-10.453
950	64.87	56.7143	928.214	-5.624	-10.542
951	64.95	56.7857	928.286	-5.8342	-10.4902
952	65.03	56.8571	928.357	-5.941	-10.5608
953	65.11	56.9286	928.429	-5.9196	-10.489
954	65.19	57	928.5	-6.0122	-10.754
955	65.27	57.0769	928.577	-5.767	-10.6764
956	65.35	57.1538	928.654	-5.513	-10.7618
957	65.43	57.2308	928.731	-5.2016	-10.2656
958	65.51	57.3077	928.808	-5.0746	-10.0962
959	65.59	57.3846	928.885	-4.9492	-10.1504
960	65.67	57.4615	928.962	-5.0186	-10.284
961	65.75	57.5385	929.038	-5.3452	-10.6868
962	65.83	57.6154	929.115	-5.3344	-10.6444
963	65.91	57.6923	929.192	-5.4654	-10.6566
964	65.99	57.7692	929.269	-5.4548	-10.663
965	66.07	57.8462	929.346	-5.4138	-10.6264
966	66.15	57.9231	929.423	-5.182	-10.6718
967	66.23	58	929.5	-5.3076	-10.7768
968	66.31	58.0769	929.577	-5.1894	-10.7376
969	66.39	58.1538	929.654	-5.2034	-10.6444
970	66.47	58.2308	929.731	-5.177	-10.598
971	66.55	58.3077	929.808	-5.0812	-10.6
972	66.63	58.3846	929.885	-5.174	-10.7062
973	66.71	58.4615	929.962	-5.174	-10.7062
974	66.79	58.5385	930.038	-5.3234	-10.8332
975	66.87	58.6154	930.115	-4.9919	-10.9426
976	66.95	58.6923	930.192	-4.9935	-11.0654
977	67.03	58.7692	930.269	-4.8818	-11.1342
978	67.11	58.8462	930.346	-4.9624	-11.2404
979	67.19	58.9231	930.423	-5.0755	-11.4148
980	67.27	59	930.5	-5.2255	-11.5792
981	67.32	59.0833	930.583	-5.1031	-11.3846
982	67.37	59.1667	930.667	-5.1013	-11.4452
983	67.42	59.25	930.75	-5.105	-11.454
984	67.47	59.3333	930.833	-5.2268	-11.5334
985	67.52	59.4167	930.917	-5.2992	-11.4958
986	67.57	59.5	931	-5.3636	-11.6018
987	67.62	59.5833	931.083	-5.1994	-11.6434
988	67.67	59.6667	931.167	-5.3075	-11.6346
989	67.72	59.75	931.25	-5.2478	-11.4972
990	67.77	59.8333	931.333	-5.4337	-11.7764
991	67.82	59.9167	931.417	-5.316	-11.387
992	67.92	60	931.5	-5.59066	-11.8198
993	68.02	60.0833	931.583	-5.37863	-11.7116
994	68.12	60.1667	931.667	-5.32426	-11.5268
995	68.22	60.25	931.75	-5.45034	-11.6868
996	68.32	60.3333	931.833	-5.14629	-11.5802
997	68.42	60.4167	931.917	-5.30582	-11.4306
998	68.52	60.5	932	-5.14576	-11.3556
999	68.62	60.5833	932.083	-5.0742	-11.0992
1000	68.72	60.6667	932.167	-4.83094	-10.8946
1001	68.82	60.75	932.25	-4.92393	-10.773
1002	68.92	60.8333	932.333	-4.98079	-10.7006
1003	69.02	60.9167	932.417	-5.01893	-11.0618
1004	69.12	61	932.5	-5.34534	-11.3512
1005	69.22	61.0769	932.577	-4.9547	-11.0588
1006	69.32	61.1538	932.654	-4.84493	-10.98
1007	69.42	61.2308	932.731	-4.72938	-10.992
1008	69.52	61.3077	932.808	-4.70047	-10.8632
1009	69.62	61.3846	932.885	-4.74499	-10.8336
1010	69.72	61.4615	932.962	-4.64904	-10.6966
1011	69.82	61.5385	933.038	-4.60303	-10.6004
1012	69.92	61.6154	933.115	-4.65902	-10.5096
1013	70.02	61.6923	933.192	-4.72108	-10.3106
1014	70.12	61.7692	933.269	-4.59313	-10.205
1015	70.22	61.8462	933.346	-4.6528	-10.238
1016	70.32	61.9231	933.423	-4.92208	-10.6686
1017	70.42	62	933.5	-5.13221	-11.2712
1018	70.52	62.0833	933.583	-5.09801	-11.0858
1019	70.62	62.1667	933.667	-4.84756	-10.952
1020	70.72	62.25	933.75	-4.71629	-10.8424
1021	70.82	62.3333	933.833	-4.59293	-10.7086
1022	70.92	62.4167	933.917	-4.76846	-10.7844
1023	71.02	62.5	934	-4.57719	-10.7764
1024	71.12	62.5833	934.083	-4.6144	-10.7826
1025	71.22	62.6667	934.167	-4.62255	-10.736
1026	71.32	62.75	934.25	-4.69161	-10.6712
1027	71.42	62.8333	934.333	-4.65442	-10.6904
1028	71.52	62.9167	934.417	-4.71404	-10.7778
1029	71.62	63	934.5	-5.01761	-10.9894
1030	71.72	63.0625	934.562	-4.49229	-11.5776
1031	71.82	63.125	934.625	-4.41546	-11.1388
1032	71.92	63.1875	934.688	-4.3363	-10.7294
1033	72.02	63.25	934.75	-4.3972	-10.3714
1034	72.12	63.3125	934.812	-4.3901	-10.3708
1035	72.22	63.375	934.875	-4.2529	-10.0094
1036	72.32	63.4375	934.938	-4.4308	-10.2386
1037	72.42	63.5	935	-4.5662	-10.3558
1038	72.52	63.5625	935.062	-4.4978	-10.8892
1039	72.62	63.625	935.125	-4.4636	-10.915
1040	72.72	63.6875	935.188	-4.5666	-11.0392
1041	72.82	63.75	935.25	-4.6977	-11.187
1042	72.92	63.8125	935.312	-4.6952	-11.4074
1043	73.02	63.875	935.375	-4.9059	-11.4048
1044	73.12	63.9375	935.438	-4.8314	-11.2036
1045	73.22	64	935.5	-5.0178	-11.246
1046	73.32	64.0769	935.577	-4.9151	-11.1828
1047	73.42	64.1538	935.654	-4.8127	-11.2154
1048	73.52	64.2308	935.731	-4.82	-11.113
1049	73.62	64.3077	935.808	-4.755	-11.1378
1050	73.72	64.3846	935.885	-4.6816	-11.0138
1051	73.82	64.4615	935.962	-4.7965	-11.2054
1052	73.92	64.5385	936.038	-4.6313	-11.4548
1053	74.02	64.6154	936.115	-4.9314	-11.2974
1054	74.12	64.6923	936.192	-4.8328	-11.2914
1055	74.22	64.7692	936.269	-4.7294	-11.2106
1056	74.32	64.8462	936.346	-4.9117	-11.169
1057	74.42	64.9231	936.423	-4.7339	-11.3322
1058	74.52	65	936.5	-4.7521	-11.4388
1059	74.62	65.0667	936.567	-4.6877	-11.4604
1060	74.72	65.1333	936.633	-4.1324	-12.0736
1061	74.82	65.2	936.7	-4.5317	-11.04
1062	74.92	65.2667	936.767	-4.061	-11.667
1063	75.02	65.3333	936.833	-4.2559	-11.043
1064	75.12	65.4	936.9	-4.2967	-11.156
1065	75.22	65.4667	936.967	-4.206	-10.869
1066	75.32	65.5333	937.033	-4.1815	-10.753
1067	75.42	65.6	937.1	-4.2666	-10.59
1068	75.52	65.6667	937.167	-4.2564	-10.524
1069	75.62	65.7333	937.233	-4.4413	-10.491
1070	75.72	65.8	937.3	-4.4486	-10.422
1071	75.82	65.8667	937.367	-4.4159	-10.414
1072	75.92	65.9333	937.433	-4.0222	-10.7928
1073	76.02	66	937.5	-4.3485	-11.204
1074	76.12	66.0435	937.543	-4.2542	-11.3478
1075	76.22	66.087	937.587	-4.2065	-11.4354
1076	76.32	66.1304	937.63	-4.1696	-11.211
1077	76.42	66.1739	937.674	-4.1054	-11.0925
1078	76.52	66.2174	937.717	-4.0412	-10.974
1079	76.62	66.2609	937.761	-3.9473	-10.7078
1080	76.72	66.3043	937.804	-3.9693	-10.8308
1081	76.82	66.3478	937.848	-3.9725	-10.9764
1082	76.92	66.3913	937.891	-4.1158	-10.7254
1083	77.02	66.4348	937.935	-3.8692	-10.6576
1084	77.12	66.4783	937.978	-4.0191	-10.773
1085	77.22	66.5217	938.022	-3.9336	-10.5616
1086	77.32	66.5652	938.065	-4.0023	-10.4512
1087	77.42	66.6087	938.109	-3.9754	-10.378
1088	77.52	66.6522	938.152	-4.0465	-10.447
1089	77.62	66.6957	938.196	-4.0646	-10.5344
1090	77.72	66.7391	938.239	-4.2422	-11.0382
1091	77.82	66.7826	938.283	-4.3542	-11.5214
1092	77.92	66.8261	938.326	-3.8976	-11.6736
1093	78.02	66.8696	938.37	-4.1909	-11.681
1094	78.12	66.913	938.413	-4.0194	-11.5746
1095	78.22	66.9565	938.457	-4.3383	-11.6626
1096	78.32	67	938.5	-4.345	-11.3728
1097	78.42	67.0556	938.556	-4.3607	-11.4546
1098	78.52	67.1111	938.611	-4.2889	-11.2848
1099	78.62	67.1667	938.667	-4.3263	-11.5124
1100	78.72	67.2222	938.722	-4.2115	-11.9644
1101	78.82	67.2778	938.778	-4.3674	-11.355
1102	78.92	67.3333	938.833	-4.3037	-11.6434
1103	79.02	67.3889	938.889	-4.4858	-11.443
1104	79.12	67.4444	938.944	-4.6387	-11.7602
1105	79.22	67.5	939	-4.3523	-11.5044
1106	79.32	67.5556	939.056	-4.238	-12.0362
1107	79.42	67.6111	939.111	-4.2289	-11.9236
1108	79.52	67.6667	939.167	-4.5751	-11.4654
1109	79.62	67.7222	939.222	-4.5158	-11.6796
1110	79.72	67.7778	939.278	-4.3718	-11.773
1111	79.82	67.8333	939.333	-4.7323	-11.6152
1112	79.92	67.8889	939.389	-4.9468	-11.5284
1113	80.02	67.9444	939.444	-4.9343	-11.2798
1114	80.12	68	939.5	-5.0596	-11.1244
1115	80.22	68.0833	939.583	-4.6356	-10.9146
1116	80.32	68.1667	939.667	-4.3158	-10.9854
1117	80.42	68.25	939.75	-4.3048	-10.7256
1118	80.52	68.3333	939.833	-4.3624	-10.6628
1119	80.62	68.4167	939.917	-4.6257	-10.5088
1120	80.72	68.5	940	-4.3495	-10.6692
1121	80.82	68.5833	940.083	-4.7007	-10.5204
1122	80.92	68.6667	940.167	-4.6838	-10.5942
1123	81.02	68.75	940.25	-4.5781	-10.41
1124	81.12	68.8333	940.333	-4.5688	-10.5452
1125	81.22	68.9167	940.417	-4.7332	-10.3258
1126	81.32	69	940.5	-4.9015	-10.7558
1127	81.42	69.1667	940.667	-4.867	-11.0334
1128	81.52	69.3333	940.833	-4.5824	-11.3454
1129	81.62	69.5	941	-4.7844	-11.0562
1130	81.72	69.6667	941.167	-4.9315	-11.2328
1131	81.82	69.8333	941.333	-4.849	-11.2388
1132	81.92	70	941.5	-4.82346	-11.2275
1133	82.02	70.0526	941.553	-4.79792	-11.2162
1134	82.12	70.1053	941.605	-4.77238	-11.205
1135	82.22	70.1579	941.658	-4.74684	-11.1937
1136	82.32	70.2105	941.711	-4.7213	-11.1824
1137	82.42	70.2632	941.763	-4.7166	-11.8744
1138	82.52	70.3158	941.816	-5.0051	-12.1046
1139	82.62	70.3684	941.868	-5.1815	-12.1758
1140	82.72	70.4211	941.921	-5.1733	-11.8842
1141	82.82	70.4737	941.974	-5.1406	-11.5296
1142	82.92	70.5263	942.026	-5.2639	-11.8292
1143	83.02	70.5789	942.079	-5.2453	-11.5714
1144	83.12	70.6316	942.132	-5.3403	-11.5184
1145	83.22	70.6842	942.184	-5.2975	-12.0258
1146	83.32	70.7368	942.237	-5.465	-11.6604
1147	83.42	70.7895	942.289	-5.228	-11.8418
1148	83.52	70.8421	942.342	-5.6395	-11.9148
1149	83.62	70.8947	942.395	-5.6074	-12.1388
1150	83.72	70.9474	942.447	-5.9513	-12.7766
1151	83.82	71	942.5	-6.0119	-12.1008
1152	83.92	71.1	942.6	-5.8834	-11.6934
1153	84.02	71.2	942.7	-5.7025	-11.6424
1154	84.12	71.3	942.8	-5.9292	-11.1654
1155	84.22	71.4	942.9	-5.7622	-10.8886
1156	84.32	71.5	943	-5.7867	-10.7238
1157	84.42	71.6	943.1	-5.8475	-11.0958
1158	84.52	71.7	943.2	-5.9379	-11.1962
1159	84.62	71.8	943.3	-5.8006	-11.4664
1160	84.72	71.9	943.4	-6.0181	-11.8942
1161	84.82	72	943.5	-6.5469	-12.5068
1162	84.92	72.0714	943.571	-6.5586	-12.5032
1163	85.02	72.1429	943.643	-6.5311	-12.3076
1164	85.12	72.2143	943.714	-6.8328	-12.3104
1165	85.22	72.2857	943.786	-6.8051	-12.2288
1166	85.32	72.3571	943.857	-6.6486	-11.897
1167	85.42	72.4286	943.929	-6.5725	-12.202
1168	85.52	72.5	944	-6.7655	-12.425
1169	85.62	72.5714	944.071	-6.6014	-12.2592
1170	85.72	72.6429	944.143	-6.6485	-12.093
1171	85.82	72.7143	944.214	-6.7211	-12.1856
1172	85.92	72.7857	944.286	-6.7274	-12.3154
1173	86.02	72.8571	944.357	-6.5763	-12.3636
1174	86.12	72.9286	944.429	-6.7645	-12.8642
1175	86.22	73	944.5	-6.8449	-12.496
1176	86.32	73.0769	944.577	-6.40859	-12.5386
1177	86.42	73.1538	944.654	-5.97228	-12.5812
1178	86.52	73.2308	944.731	-5.53596	-12.6238
1179	86.62	73.3077	944.808	-5.70506	-12.8072
1180	86.72	73.3846	944.885	-5.87416	-12.9906
1181	86.82	73.4615	944.962	-6.0138	-12.4754
1182	86.92	73.5385	945.038	-5.26864	-13.6338
1183	87.02	73.6154	945.115	-5.21108	-13.1886
1184	87.12	73.6923	945.192	-5.6442	-12.6238
1185	87.22	73.7692	945.269	-5.80568	-12.5014
1186	87.32	73.8462	945.346	-5.84876	-12.428
1187	87.42	73.9231	945.423	-5.04272	-13.2138
1188	87.52	74	945.5	-5.95184	-13.5686
1189	87.62	74.0667	945.567	-5.51624	-13.3164
1190	87.72	74.1333	945.633	-5.41652	-12.8978
1191	87.82	74.2	945.7	-5.41664	-13.3672
1192	87.92	74.2667	945.767	-4.9974	-13.244
1193	88.02	74.3333	945.833	-5.08896	-12.9018
1194	88.12	74.4	945.9	-5.32568	-13.0274
1195	88.22	74.4667	945.967	-5.20316	-13.0822
1196	88.32	74.5333	946.033	-5.3	-13
1197	88.42	74.6	946.1	-5.36304	-13.0108
1198	88.52	74.6667	946.167	-5.5042	-13.006
1199	88.62	74.7333	946.233	-5.57956	-13.1218
1200	88.72	74.8	946.3	-5.52081	-12.9754
1201	88.82	74.8667	946.367	-5.76412	-12.7232
1202	88.92	74.9333	946.433	-5.6766	-12.5648
1203	89.02	75	946.5	-5.85764	-12.6628
1204	89.12	75.0714	946.571	-5.58656	-12.1456
1205	89.22	75.1429	946.643	-5.5	-12.5
1206	89.32	75.2143	946.714	-5.13376	-13.1286
1207	89.42	75.2857	946.786	-5.25812	-12.3678
1208	89.52	75.3571	946.857	-5.3	-12
1209	89.62	75.4286	946.929	-5.56344	-11.8584
1210	89.72	75.5	947	-5.38196	-13.1484
1211	89.82	75.5714	947.071	-5.20492	-12.0182
1212	89.92	75.6429	947.143	-5.60216	-12.484
1213	90.02	75.7143	947.214	-5.36432	-12.8204
1214	90.12	75.7857	947.286	-5.4568	-12.7254
1215	90.22	75.8571	947.357	-5.4696	-12.6018
1216	90.32	75.9286	947.429	-5.2272	-11.8136
1217	90.42	76	947.5	-5.8542	-11.8438
1218	90.52	76.0714	947.571	-6.8466	-11.9314
1219	90.62	76.1429	947.643	-6.7778	-11.768
1220	90.72	76.2143	947.714	-6.1852	-11.4214
1221	90.82	76.2857	947.786	-5.7204	-11.413
1222	90.92	76.3571	947.857	-5.5374	-11.188
1223	91.02	76.4286	947.929	-5.3836	-11.333
1224	91.12	76.5	948	-5.5494	-11.264
1225	91.22	76.5714	948.071	-5.5964	-11.6386
1226	91.32	76.6429	948.143	-5.9636	-11.6264
1227	91.42	76.7143	948.214	-5.9526	-11.9732
1228	91.52	76.7857	948.286	-5.8994	-12.202
1229	91.62	76.8571	948.357	-5.8986	-12.0062
1230	91.72	76.9286	948.429	-5.735	-12.3416
1231	91.82	77	948.5	-5.9826	-12.4396
1232	91.92	77.0588	948.559	-5.8598	-12.3784
1233	92.02	77.1176	948.618	-5.9034	-12.2566
1234	92.12	77.1765	948.676	-5.7224	-12.174
1235	92.22	77.2353	948.735	-5.7936	-12.1856
1236	92.32	77.2941	948.794	-5.8598	-12.3082
1237	92.42	77.3529	948.853	-5.8674	-12.3564
1238	92.52	77.4118	948.912	-5.782	-12.1816
1239	92.62	77.4706	948.971	-5.9494	-12.0356
1240	92.72	77.5294	949.029	-5.803	-11.9246
1241	92.82	77.5882	949.088	-5.5634	-11.881
1242	92.92	77.6471	949.147	-5.606	-11.6604
1243	93.02	77.7059	949.206	-5.7704	-11.7122
1244	93.12	77.7647	949.265	-5.6488	-12.0726
1245	93.22	77.8235	949.324	-5.3228	-12.228
1246	93.32	77.8824	949.382	-5.228	-12.4214
1247	93.42	77.9412	949.441	-5.3486	-12.7824
1248	93.52	78	949.5	-5.633	-12.4514
1249	93.62	78.0476	949.548	-5.512	-12.5632
1250	93.72	78.0952	949.595	-5.512	-12.5632
1251	93.82	78.1429	949.643	-5.5708	-12.4612
1252	93.92	78.1905	949.69	-5.4152	-12.4902
1253	94.02	78.2381	949.738	-5.2434	-12.2992
1254	94.12	78.2857	949.786	-5.2546	-12.3118
1255	94.22	78.3333	949.833	-5.2466	-12.2496
1256	94.32	78.381	949.881	-5.0161	-11.9213
1257	94.42	78.4286	949.929	-4.8611	-11.6357
1258	94.52	78.4762	949.976	-4.9701	-11.6981
1259	94.62	78.5238	950.024	-4.7037	-11.3391
1260	94.72	78.5714	950.071	-4.8845	-11.4923
1261	94.82	78.619	950.119	-4.9781	-11.4379
1262	94.92	78.6667	950.167	-5.2075	-11.5799
1263	95.02	78.7143	950.214	-5.3061	-11.6599
1264	95.12	78.7619	950.262	-4.9841	-11.5341
1265	95.22	78.8095	950.31	-5.2755	-11.7319
1266	95.32	78.8571	950.357	-5.4853	-11.7501
1267	95.42	78.9048	950.405	-5.6245	-11.7727
1268	95.52	78.9524	950.452	-5.8421	-12.0705
1269	95.62	79	950.5	-6.1323	-12.2851
1270	95.72	79.0769	950.577	-5.9591	-12.2747
1271	95.82	79.1538	950.654	-5.6353	-12.3865
1272	95.92	79.2308	950.731	-5.7453	-11.9325
1273	96.02	79.3077	950.808	-5.6115	-12.0053
1274	96.12	79.3846	950.885	-5.5517	-11.3905
1275	96.22	79.4615	950.962	-5.7819	-11.8885
1276	96.32	79.5385	951.038	-5.5545	-11.7923
1277	96.42	79.6154	951.115	-5.4621	-12.5585
1278	96.52	79.6923	951.192	-5.4553	-11.8409
1279	96.62	79.7692	951.269	-5.5199	-11.8189
1280	96.72	79.8462	951.346	-5.7419	-11.7719
1281	96.82	79.9231	951.423	-6.1799	-12.0577
1282	96.92	80	951.5	-6.4313	-12.4009
1283	97.02	80.0833	951.583	-6.3471	-11.8609
1284	97.12	80.1667	951.667	-6.2569	-11.3039
1285	97.22	80.25	951.75	-6.5649	-11.6563
1286	97.32	80.3333	951.833	-6.3813	-11.3689
1287	97.42	80.4167	951.917	-6.4937	-11.2857
1288	97.52	80.5	952	-6.6251	-11.3535
1289	97.62	80.5833	952.083	-6.7515	-11.8559
1290	97.72	80.6667	952.167	-6.6201	-11.4605
1291	97.82	80.75	952.25	-6.6869	-11.6947
1292	97.92	80.8333	952.333	-6.6745	-12.0733
1293	98.02	80.9167	952.417	-6.6877	-12.0707
1294	98.12	81	952.5	-6.6219	-11.8145
1295	98.22	81.0909	952.591	-6.4911	-11.9577
1296	98.32	81.1818	952.682	-6.392	-12.5758
1297	98.42	81.2727	952.773	-6.467	-12.4158
1298	98.52	81.3636	952.864	-6.5937	-12.1522
1299	98.62	81.4545	952.955	-6.4776	-12.5422
1300	98.72	81.5455	953.045	-6.8345	-12.5578
1301	98.82	81.6364	953.136	-6.7273	-13.1332
1302	98.92	81.7273	953.227	-7.0461	-12.5914
1303	99.02	81.8182	953.318	-6.6274	-12.4008
1304	99.12	81.9091	953.409	-6.4627	-12.478
1305	99.22	82	953.5	-6.5065	-12.3712
1306	99.32	82.0588	953.559	-6.4024	-12.5712
1307	99.42	82.1176	953.618	-6.3091	-12.6422
1308	99.52	82.1765	953.676	-6.3146	-12.6198
1309	99.62	82.2353	953.735	-6.0221	-12.5556
1310	99.72	82.2941	953.794	-5.5334	-12.3546
1311	99.82	82.3529	953.853	-5.4605	-11.9184
1312	99.92	82.4118	953.912	-5.342	-11.7288
1313	100.02	82.4706	953.971	-4.5718	-12.9502
1314	100.12	82.5294	954.029	-4.7166	-12.289
1315	100.22	82.5882	954.088	-4.7725	-12.0044
1316	100.32	82.6471	954.147	-5.224	-11.522
1317	100.42	82.7059	954.206	-5.1867	-11.3894
1318	100.52	82.7647	954.265	-5.2899	-12.0972
1319	100.62	82.8235	954.324	-5.4536	-11.8886
1320	100.72	82.8824	954.382	-5.5028	-12.1888
1321	100.82	82.9412	954.441	-5.6195	-11.5006
1322	100.92	83	954.5	-5.862	-11.9838
1323	101.02	83.0588	954.559	-5.5994	-11.9426
1324	101.12	83.1176	954.618	-5.6743	-12.3962
1325	101.22	83.1765	954.676	-5.5222	-12.093
1326	101.32	83.2353	954.735	-5.4229	-11.88
1327	101.42	83.2941	954.794	-5.386	-11.3854
1328	101.52	83.3529	954.853	-5.3952	-11.4514
1329	101.62	83.4118	954.912	-5.3977	-11.5698
1330	101.72	83.4706	954.971	-5.568	-11.7348
1331	101.82	83.5294	955.029	-5.3955	-11.7396
1332	101.92	83.5882	955.088	-5.5842	-11.5048
1333	102.02	83.6471	955.147	-5.6342	-11.6092
1334	102.12	83.7059	955.206	-5.5845	-11.3886
1335	102.22	83.7647	955.265	-5.6901	-11.3104
1336	102.32	83.8235	955.324	-5.3545	-11.6518
1337	102.42	83.8824	955.382	-5.4541	-11.8548
1338	102.52	83.9412	955.441	-5.5211	-12.1014
1339	102.62	84	955.5	-5.6839	-12.3642
1340	102.72	84.0625	955.562	-5.4957	-12.1892
1341	102.82	84.125	955.625	-5.4135	-12.013
1342	102.92	84.1875	955.688	-5.1669	-12.707
1343	103.02	84.25	955.75	-5.0045	-12.0706
1344	103.12	84.3125	955.812	-4.8537	-11.6578
1345	103.22	84.375	955.875	-4.6881	-11.5988
1346	103.32	84.4375	955.938	-4.7773	-11.2422
1347	103.42	84.5	956	-4.7359	-11.5166
1348	103.52	84.5625	956.062	-4.8351	-11.1626
1349	103.62	84.625	956.125	-4.8183	-11.3478
1350	103.72	84.6875	956.188	-4.9171	-11.3904
1351	103.82	84.75	956.25	-4.8607	-11.2688
1352	103.92	84.8125	956.312	-4.8749	-11.379
1353	104.02	84.875	956.375	-5.1729	-11.6508
1354	104.12	84.9375	956.438	-5.3293	-11.5014
1355	104.22	85	956.5	-5.4729	-11.7494
1356	104.32	85.0714	956.571	-5.2469	-12.102
1357	104.42	85.1429	956.643	-5.0395	-11.8932
1358	104.52	85.2143	956.714	-4.8445	-11.8162
1359	104.62	85.2857	956.786	-4.6217	-11.7856
1360	104.72	85.3571	956.857	-4.8021	-11.6524
1361	104.82	85.4286	956.929	-4.7355	-11.3648
1362	104.92	85.5	957	-4.7689	-11.6578
1363	105.02	85.5714	957.071	-4.4977	-11.4946
1364	105.12	85.6429	957.143	-4.4463	-11.6436
1365	105.22	85.7143	957.214	-4.5037	-12.1546
1366	105.32	85.7857	957.286	-4.2447	-12.422
1367	105.42	85.8571	957.357	-4.8879	-11.9938
1368	105.52	85.9286	957.429	-4.87877	-12.2752
1369	105.57	86	957.5	-4.86964	-12.5567
1370	105.62	86.1429	957.643	-4.8605	-12.8381
1371	105.67	86.2857	957.786	-4.6099	-13.7381
1372	105.72	86.4286	957.929	-4.1241	-12.1529
1373	105.77	86.5714	958.071	-4.5939	-12.6383
1374	105.82	86.7143	958.214	-4.4757	-12.6933
1375	105.87	86.8571	958.357	-4.6763	-13.0653
1376	105.92	87	958.5	-4.8719	-12.5229
1377	105.97	87.0526	958.553	-4.6393	-13.2515
1378	106.02	87.1053	958.605	-4.3117	-13.3685
1379	106.07	87.1579	958.658	-4.6251	-12.7209
1380	106.12	87.2105	958.711	-4.7573	-12.3197
1381	106.17	87.2632	958.763	-4.7651	-13.1947
1382	106.22	87.3158	958.816	-4.8371	-12.3999
1383	106.27	87.3684	958.868	-4.9333	-13.3761
1384	106.32	87.4211	958.921	-4.9007	-12.0751
1385	106.37	87.4737	958.974	-4.6609	-11.9745
1386	106.42	87.5263	959.026	-5.0725	-12.1467
1387	106.47	87.5789	959.079	-5.0467	-12.0001
1388	106.52	87.6316	959.132	-5.2437	-12.0891
1389	106.57	87.6842	959.184	-5.4087	-12.3103
1390	106.62	87.7368	959.237	-5.3583	-11.7631
1391	106.67	87.7895	959.289	-5.4739	-11.3451
1392	106.72	87.8421	959.342	-5.4515	-11.9991
1393	106.77	87.8947	959.395	-5.8127	-12.2383
1394	106.82	87.9474	959.447	-5.1343	-11.6229
1395	106.87	88	959.5	-5.8665	-11.4733
1396	106.92	88.0909	959.591	-5.5253	-11.3159
1397	106.97	88.1818	959.682	-5.5453	-11.2801
1398	107.02	88.2727	959.773	-5.4627	-12.6871
1399	107.07	88.3636	959.864	-5.6071	-12.5937
1400	107.12	88.4545	959.955	-5.9243	-11.4637
1401	107.17	88.5455	960.045	-5.7849	-12.0743
1402	107.22	88.6364	960.136	-5.8621	-13.2021
1403	107.27	88.7273	960.227	-5.7301	-12.1617
1404	107.32	88.8182	960.318	-6.0591	-11.5495
1405	107.37	88.9091	960.409	-6.1903	-12.6041
1406	107.42	89	960.5	-6.3223	-12.2961
1407	107.47	89.0556	960.556	-6.2795	-12.4215
1408	107.52	89.1111	960.611	-6.4319	-12.9099
1409	107.57	89.1667	960.667	-6.24	-12.26
1410	107.62	89.2222	960.722	-6	-12.19
1411	107.67	89.2778	960.778	-5.88	-11.36
1412	107.72	89.3333	960.833	-5.7	-11.42
1413	107.77	89.3889	960.889	-5.87	-11.48
1414	107.82	89.4444	960.944	-5.74	-11.08
1415	107.87	89.5	961	-5.7	-11.52
1416	107.92	89.5556	961.056	-5.73	-11.43
1417	107.97	89.6111	961.111	-5.47	-10.92
1418	108.02	89.6667	961.167	-5.43	-11.6
1419	108.07	89.7222	961.222	-5.42	-12.59
1420	108.12	89.7778	961.278	-5.36	-11.54
1421	108.17	89.8333	961.333	-5.59	-11.92
1422	108.22	89.8889	961.389	-5.41	-13.7
1423	108.27	89.9444	961.444	-5.84	-11.83
1424	108.32	90	961.5	-6.37	-12.16
1425	108.42	90.0714	961.571	-5.82	-10.89
1426	108.52	90.1429	961.643	-6.05	-11.93
1427	108.62	90.2143	961.714	-5.27	-12.76
1428	108.72	90.2857	961.786	-5.19	-12.25
1429	108.82	90.3571	961.857	-5.11	-11.74
1430	108.92	90.4286	961.929	-5.09	-11.23
1431	109.02	90.5	962	-5.13	-11.7
1432	109.12	90.5714	962.071	-5.46	-10.84
1433	109.22	90.6429	962.143	-5.59	-10.51
1434	109.32	90.7143	962.214	-4.87	-12.99
1435	109.42	90.7857	962.286	-5.59	-11.33
1436	109.52	90.8571	962.357	-5.61	-12.93
1437	109.62	90.9286	962.429	-5.46	-11.87
1438	109.67	91	962.5	-5.67	-11.73
1439	109.72	91.1111	962.611	-5.37	-11.51
1440	109.77	91.2222	962.722	-5.48	-11.06
1441	109.82	91.3333	962.833	-5.21	-10.91
1442	109.87	91.4444	962.944	-5.44	-11.21
1443	109.92	91.5556	963.056	-5.43	-11.58
1444	109.97	91.6667	963.167	-5.73	-12.47
1445	110.02	91.7778	963.278	-5.84	-11.84
1446	110.07	91.8889	963.389	-5.34	-12.15
1447	110.12	92	963.5	-6	-11.94
1448	110.2	92.0909	963.591	-5.75	-11.76
1449	110.28	92.1818	963.682	-5.62	-11.07
1450	110.36	92.2727	963.773	-5.34	-10.65
1451	110.44	92.3636	963.864	-5.06	-10.39
1452	110.52	92.4545	963.955	-5.12	-10.51
1453	110.6	92.5455	964.045	-5.17	-10.61
1454	110.68	92.6364	964.136	-5.28	-10.7
1455	110.76	92.7273	964.227	-5.15	-10.69
1456	110.84	92.8182	964.318	-5.45	-11.08
1457	110.92	92.9091	964.409	-5.36	-11.19
1458	111	93	964.5	-5.44	-11.66
1459	111.08	93.0769	964.577	-5.2	-11.49
1460	111.18	93.1538	964.654	-4.99	-11.46
1461	111.28	93.2308	964.731	-4.72	-11.07
1462	111.38	93.3077	964.808	-4.68	-10.9
1463	111.48	93.3846	964.885	-4.66	-10.82
1464	111.58	93.4615	964.962	-4.68	-10.68
1465	111.68	93.5385	965.038	-4.76	-10.74
1466	111.78	93.6154	965.115	-4.72	-10.68
1467	111.88	93.6923	965.192	-4.89	-10.87
1468	111.98	93.7692	965.269	-5.03	-11.08
1469	112.08	93.8462	965.346	-5.23	-11.33
1470	112.18	93.9231	965.423	-5.42	-11.65
1471	112.28	94	965.5	-5.54	-11.81
1472	112.38	94.0714	965.571	-5.49	-11.74
1473	112.48	94.1429	965.643	-5.45	-11.39
1474	112.56	94.2143	965.714	-5.36	-11.04
1475	112.64	94.2857	965.786	-5.29	-10.69
1476	112.72	94.3571	965.857	-5.28	-10.58
1477	112.8	94.4286	965.929	-5.19	-10.49
1478	112.88	94.5	966	-5.22	-10.57
1479	112.96	94.5714	966.071	-5.34	-10.73
1480	113.04	94.6429	966.143	-5.21	-10.8
1481	113.12	94.7143	966.214	-5.31	-11.01
1482	113.2	94.7857	966.286	-5.54	-11.45
1483	113.28	94.8571	966.357	-5.69	-11.82
1484	113.38	94.9286	966.429	-5.8	-11.72
1485	113.48	95	966.5	-5.88	-11.63
1486	113.58	95.0714	966.571	-5.87	-11.53
1487	113.68	95.1429	966.643	-5.86	-11.31
1488	113.78	95.2143	966.714	-5.66	-10.87
1489	113.88	95.2857	966.786	-5.59	-10.64
1490	113.98	95.3571	966.857	-5.62	-10.47
1491	114.08	95.4286	966.929	-5.64	-10.47
1492	114.18	95.5	967	-5.55	-10.42
1493	114.28	95.5714	967.071	-5.42	-10.28
1494	114.38	95.6429	967.143	-5.46	-10.3
1495	114.48	95.7143	967.214	-6.09	-10.39
1496	114.58	95.7857	967.286	-5.44	-10.54
1497	114.68	95.8571	967.357	-5.57	-10.88
1498	114.78	95.9286	967.429	-5.5	-11.09
1499	114.88	96	967.5	-5.52	-11.57
1500	114.98	96.0667	967.567	-6.1	-11.59
1501	115.08	96.1333	967.633	-5.15	-11.37
1502	115.18	96.2	967.7	-4.98	-11.03
1503	115.28	96.2667	967.767	-4.84	-10.82
1504	115.38	96.3333	967.833	-4.86	-10.74
1505	115.48	96.4	967.9	-4.53	-10.6
1506	115.58	96.4667	967.967	-4.5	-10.57
1507	115.68	96.5333	968.033	-4.77	-10.77
1508	115.78	96.6	968.1	-4.58	-10.66
1509	115.88	96.6667	968.167	-4.89	-10.87
1510	115.98	96.7333	968.233	-4.85	-10.96
1511	116.08	96.8	968.3	-4.94	-11.05
1512	116.18	96.8667	968.367	-4.96	-11.49
1513	116.28	96.9333	968.433	-5.16	-12.03
1514	116.36	97	968.5	-5.86	-11.94
1515	116.44	97.0667	968.567	-4.99	-11.38
1516	116.52	97.1333	968.633	-4.93	-11.18
1517	116.6	97.2	968.7	-5.06	-11.12
1518	116.68	97.2667	968.767	-4.93	-10.89
1519	116.76	97.3333	968.833	-4.87	-10.94
1520	116.84	97.4	968.9	-4.99	-11.12
1521	116.92	97.4667	968.967	-5.06	-11.32
1522	117	97.5333	969.033	-5.01	-11.14
1523	117.08	97.6	969.1	-5.02	-11.1
1524	117.16	97.6667	969.167	-5.08	-11.11
1525	117.24	97.7333	969.233	-5.13	-11.49
1526	117.32	97.8	969.3	-5.11	-11.7
1527	117.4	97.8667	969.367	-5.23	-11.42
1528	117.48	97.9333	969.433	-5.31	-11.47
1529	117.56	98	969.5	-5.4384	-11.3722
1530	117.64	98.1111	969.611	-5.1696	-11.1554
1531	117.72	98.2222	969.722	-5.1028	-10.906
1532	117.8	98.3333	969.833	-5.1222	-10.7912
1533	117.88	98.4444	969.944	-5.254	-10.7062
1534	117.96	98.5556	970.056	-5.0412	-10.5532
1535	118.04	98.6667	970.167	-5.0636	-10.4738
1536	118.12	98.7778	970.278	-4.9024	-10.3734
1537	118.2	98.8889	970.389	-5.149	-10.6598
1538	118.25	99	970.5	-5.394	-11.018
1539	118.3	99.0833	970.583	-5.227	-11.0352
1540	118.35	99.1667	970.667	-5.299	-11.0272
1541	118.4	99.25	970.75	-5.3368	-10.85
1542	118.45	99.3333	970.833	-5.2678	-10.525
1543	118.5	99.4167	970.917	-5.145	-10.308
1544	118.55	99.5	971	-5.1992	-10.25
1545	118.6	99.5833	971.083	-4.9964	-9.9866
1546	118.65	99.6667	971.167	-5.0776	-10.069
1547	118.7	99.75	971.25	-4.9904	-10.1096
1548	118.75	99.8333	971.333	-5.047	-10.3398
1549	118.8	99.9167	971.417	-5.2454	-11.009
1550	118.85	100	971.5	-5.3036	-11.5106
1551	118.9	100.071	971.571	-5.1386	-11.5802
1552	118.95	100.143	971.643	-4.9428	-11.2934
1553	119	100.214	971.714	-4.903	-11.1328
1554	119.05	100.286	971.786	-4.6728	-10.653
1555	119.1	100.357	971.857	-4.5842	-10.6496
1556	119.15	100.429	971.929	-4.6402	-10.4382
1557	119.2	100.5	972	-4.5748	-10.3804
1558	119.25	100.571	972.071	-4.479	-10.298
1559	119.3	100.643	972.143	-4.6656	-10.4304
1560	119.35	100.714	972.214	-4.758	-10.2988
1561	119.4	100.786	972.286	-5.2294	-10.7274
1562	119.45	100.857	972.357	-5.3396	-10.9536
1563	119.5	100.929	972.429	-5.3996	-10.9524
1564	119.58	101	972.5	-5.4904	-11.1132
1565	119.66	101.071	972.571	-5.4064	-10.7126
1566	119.74	101.143	972.643	-5.3618	-10.3924
1567	119.82	101.214	972.714	-5.2854	-10.0228
1568	119.9	101.286	972.786	-5.3322	-9.9642
1569	119.98	101.357	972.857	-5.19621	-9.7634
1570	120.06	101.429	972.929	-5.13582	-9.7226
1571	120.14	101.5	973	-5.13017	-9.804
1572	120.22	101.571	973.071	-5.13278	-9.8608
1573	120.3	101.643	973.143	-4.91331	-9.9068
1574	120.38	101.714	973.214	-4.97397	-10.3336
1575	120.46	101.786	973.286	-5.21893	-10.8068
1576	120.54	101.857	973.357	-5.70339	-11.2562
1577	120.62	101.929	973.429	-5.83559	-11.7086
1578	120.7	102	973.5	-6.07413	-11.78
1579	120.78	102.077	973.577	-6.4123	-11.6638
1580	120.86	102.154	973.654	-6.64777	-11.4508
1581	120.94	102.231	973.731	-6.73957	-11.3456
1582	121.02	102.308	973.808	-6.77854	-11.225
1583	121.1	102.385	973.885	-6.68291	-11.1404
1584	121.18	102.462	973.962	-6.54679	-11.1856
1585	121.26	102.538	974.038	-6.38829	-11.3362
1586	121.34	102.615	974.115	-5.99725	-11.1982
1587	121.42	102.692	974.192	-5.99661	-11.1958
1588	121.5	102.769	974.269	-6.15939	-11.2094
1589	121.58	102.846	974.346	-6.37147	-11.3428
1590	121.63	102.923	974.423	-6.30903	-11.2972
1591	121.68	103	974.5	-6.32579	-11.3652
1592	121.73	103.071	974.571	-6.32126	-11.2416
1593	121.78	103.143	974.643	-6.22203	-10.922
1594	121.83	103.214	974.714	-6.25285	-10.8484
1595	121.88	103.286	974.786	-6.28073	-10.9376
1596	121.93	103.357	974.857	-6.15264	-10.9326
1597	121.98	103.429	974.929	-6.06335	-10.929
1598	122.03	103.5	975	-5.7865	-11.073
1599	122.08	103.571	975.071	-5.88562	-11.024
1600	122.13	103.643	975.143	-5.69785	-11.0068
1601	122.18	103.714	975.214	-5.70915	-11.0132
1602	122.23	103.786	975.286	-5.72115	-11.0622
1603	122.28	103.857	975.357	-5.9007	-11.2506
1604	122.33	103.929	975.429	-5.89987	-11.1484
1605	122.38	104	975.5	-6.28162	-11.2926
1606	122.43	104.1	975.6	-6.21313	-10.9606
1607	122.48	104.2	975.7	-6.23542	-10.7522
1608	122.53	104.3	975.8	-6.0372	-10.5542
1609	122.58	104.4	975.9	-5.77004	-10.314
1610	122.63	104.5	976	-5.72872	-10.141
1611	122.68	104.6	976.1	-5.43222	-10.018
1612	122.73	104.7	976.2	-5.5057	-10.1808
1613	122.78	104.8	976.3	-5.50114	-10.3752
1614	122.83	104.9	976.4	-5.80692	-10.9676
1615	122.88	105	976.5	-5.8415	-11.073
1616	122.93	105.077	976.577	-5.83632	-10.999
1617	122.98	105.154	976.654	-5.8828	-10.8142
1618	123.03	105.231	976.731	-5.78666	-10.6632
1619	123.08	105.308	976.808	-5.81138	-10.4776
1620	123.13	105.385	976.885	-5.58556	-10.4516
1621	123.18	105.462	976.962	-5.53998	-10.5056
1622	123.23	105.538	977.038	-5.43542	-10.536
1623	123.28	105.615	977.115	-5.55576	-10.6132
1624	123.33	105.692	977.192	-5.41752	-10.6866
1625	123.38	105.769	977.269	-5.57954	-10.61
1626	123.43	105.846	977.346	-5.92694	-10.8782
1627	123.48	105.923	977.423	-6.11294	-10.969
1628	123.53	106	977.5	-6.5146	-11.1864
1629	123.58	106.111	977.611	-6.57076	-10.9856
1630	123.63	106.222	977.722	-6.33974	-10.653
1631	123.68	106.333	977.833	-6.32646	-10.5032
1632	123.73	106.444	977.944	-6.20808	-10.2106
1633	123.78	106.556	978.056	-6.00348	-10.038
1634	123.83	106.667	978.167	-5.95624	-9.7176
1635	123.88	106.778	978.278	-5.69024	-9.8732
1636	123.93	106.889	978.389	-5.60052	-10.0708
1637	123.98	107	978.5	-5.54682	-10.2864
1638	124.03	107.2	978.7	-5.35556	-10.0362
1639	124.08	107.4	978.9	-5.35908	-9.705
1640	124.13	107.6	979.1	-5.11934	-9.6896
1641	124.18	107.8	979.3	-5.20056	-10.1906
1642	124.23	108	979.5	-4.98874	-10.6908
1643	124.28	108.1	979.6	-4.93422	-10.487
1644	124.33	108.2	979.7	-5.03882	-10.5344
1645	124.38	108.3	979.8	-4.88428	-10.2668
1646	124.43	108.4	979.9	-4.83588	-10.1724
1647	124.48	108.5	980	-4.68498	-10.1216
1648	124.53	108.6	980.1	-4.83274	-10.0414
1649	124.58	108.7	980.2	-4.85265	-9.9636
1650	124.63	108.8	980.3	-4.8748	-10.0712
1651	124.68	108.9	980.4	-5.0901	-10.642
1652	124.73	109	980.5	-4.94305	-11.1492
1653	124.78	109.077	980.577	-5.0564	-11.0418
1654	124.83	109.154	980.654	-4.889	-10.4766
1655	124.88	109.231	980.731	-4.77215	-10.137
1656	124.93	109.308	980.808	-4.5948	-10.0534
1657	124.98	109.385	980.885	-4.46705	-9.8072
1658	125.03	109.462	980.962	-4.5004	-9.6752
1659	125.08	109.538	981.038	-4.33865	-9.455
1660	125.13	109.615	981.115	-4.4266	-9.2864
1661	125.18	109.692	981.192	-4.4334	-9.1698
1662	125.23	109.769	981.269	-4.5983	-9.2936
1663	125.31	109.846	981.346	-5.0513	-9.904
1664	125.39	109.923	981.423	-5.51095	-10.6018
1665	125.47	110	981.5	-5.9409	-10.6902
1666	125.55	110.111	981.611	-5.732	-10.0184
1667	125.63	110.222	981.722	-5.53105	-9.8236
1668	125.71	110.333	981.833	-5.53465	-9.7508
1669	125.79	110.444	981.944	-5.35685	-9.6554
1670	125.87	110.556	982.056	-5.2577	-9.6548
1671	125.95	110.667	982.167	-5.4991	-9.9086
1672	126.03	110.778	982.278	-6.16245	-10.5324
1673	126.11	110.889	982.389	-5.97085	-10.433
1674	126.16	111	982.5	-6.5657	-11.03
1675	126.21	111.077	982.577	-6.7633	-10.9626
1676	126.26	111.154	982.654	-6.81865	-10.9336
1677	126.31	111.231	982.731	-6.8892	-10.768
1678	126.36	111.308	982.808	-6.5411	-10.4036
1679	126.41	111.385	982.885	-6.3192	-10.0268
1680	126.46	111.462	982.962	-6.18925	-9.9724
1681	126.51	111.538	983.038	-6.1066	-10.0014
1682	126.56	111.615	983.115	-6.1981	-10.033
1683	126.61	111.692	983.192	-6.10705	-10.0054
1684	126.66	111.769	983.269	-6.102	-10.1032
1685	126.71	111.846	983.346	-6.1066	-10.1988
1686	126.76	111.923	983.423	-6.1062	-10.3408
1687	126.81	112	983.5	-6.17545	-10.6128
1688	126.86	112.167	983.667	-6.07555	-10.5174
1689	126.91	112.333	983.833	-5.8659	-10.6432
1690	126.96	112.5	984	-5.7867	-10.7544
1691	127.01	112.667	984.167	-5.93	-10.9086
1692	127.06	112.833	984.333	-5.9794	-11.221
1693	127.11	113	984.5	-6.0186	-11.3834
1694	127.16	113.125	984.625	-5.8512	-11.1876
1695	127.21	113.25	984.75	-5.6362	-10.8872
1696	127.26	113.375	984.875	-5.5834	-10.5726
1697	127.31	113.5	985	-5.5479	-10.3528
1698	127.36	113.625	985.125	-5.7151	-10.4768
1699	127.41	113.75	985.25	-5.767	-10.5918
1700	127.46	113.875	985.375	-5.8636	-10.771
1701	127.51	114	985.5	-6.1477	-10.9806
1702	127.56	114.1	985.6	-6.217	-10.9326
1703	127.61	114.2	985.7	-6.1769	-10.6896
1704	127.66	114.3	985.8	-6.1995	-10.483
1705	127.71	114.4	985.9	-6.0622	-10.287
1706	127.76	114.5	986	-5.9549	-10.0866
1707	127.81	114.6	986.1	-5.9367	-9.9594
1708	127.86	114.7	986.2	-5.8222	-10.0548
1709	127.91	114.8	986.3	-5.9	-10.2396
1710	127.96	114.9	986.4	-5.9623	-10.544
1711	128.01	115	986.5	-6.1142	-10.8194
1712	128.06	115.083	986.583	-6.219	-10.7438
1713	128.11	115.167	986.667	-6.2891	-10.6074
1714	128.16	115.25	986.75	-6.2472	-10.3888
1715	128.21	115.333	986.833	-6.1633	-10.346
1716	128.26	115.417	986.917	-5.8644	-9.9316
1717	128.31	115.5	987	-5.8321	-9.8334
1718	128.36	115.583	987.083	-5.7482	-9.76
1719	128.41	115.667	987.167	-5.8256	-9.7018
1720	128.46	115.75	987.25	-6.0427	-9.9162
1721	128.51	115.833	987.333	-6.2759	-10.375
1722	128.56	115.917	987.417	-6.3913	-10.7228
1723	128.61	116	987.5	-6.4003	-10.8108
1724	128.66	116.1	987.6	-6.2331	-10.684
1725	128.71	116.2	987.7	-6.0941	-10.4478
1726	128.76	116.3	987.8	-6.0081	-10.2304
1727	128.81	116.4	987.9	-5.9663	-10.1492
1728	128.86	116.5	988	-5.8616	-9.9504
1729	128.91	116.6	988.1	-5.8118	-9.9358
1730	128.96	116.7	988.2	-5.8486	-9.9166
1731	129.01	116.8	988.3	-6.094	-10.2784
1732	129.06	116.9	988.4	-6.2286	-10.3992
1733	129.11	117	988.5	-6.3988	-10.63
1734	129.16	117.111	988.611	-6.1404	-10.4888
1735	129.21	117.222	988.722	-6.0864	-10.4534
1736	129.26	117.333	988.833	-6.0854	-10.4286
1737	129.31	117.444	988.944	-6.0838	-10.4048
1738	129.36	117.556	989.056	-5.9208	-10.2556
1739	129.41	117.667	989.167	-6.1142	-10.456
1740	129.46	117.778	989.278	-6.0762	-10.474
1741	129.51	117.889	989.389	-6.0354	-10.5722
1742	129.56	118	989.5	-6.1158	-10.865
1743	129.61	118.059	989.559	-6.1444	-10.789
1744	129.66	118.118	989.618	-5.926	-10.7198
1745	129.71	118.176	989.676	-5.9182	-10.7418
1746	129.76	118.235	989.735	-6.0896	-10.704
1747	129.81	118.294	989.794	-5.9648	-10.6604
1748	129.86	118.353	989.853	-5.9322	-10.5676
1749	129.91	118.412	989.912	-5.9538	-10.6872
1750	129.96	118.471	989.971	-6.0128	-10.7806
1751	130.01	118.529	990.029	-6.0604	-10.8388
1752	130.06	118.588	990.088	-5.8158	-10.8538
1753	130.11	118.647	990.147	-5.9922	-11.0674
1754	130.16	118.706	990.206	-6.224	-11.1274
1755	130.21	118.765	990.265	-6.2652	-11.2368
1756	130.26	118.824	990.324	-6.4034	-11.2806
1757	130.31	118.882	990.382	-6.4326	-11.274
1758	130.36	118.941	990.441	-6.5012	-11.3664
1759	130.41	119	990.5	-6.4398	-11.4304
1760	130.46	119.091	990.591	-6.4732	-11.5002
1761	130.51	119.182	990.682	-6.3922	-11.3794
1762	130.56	119.273	990.773	-6.24	-11.426
1763	130.61	119.364	990.864	-6.0334	-11.3014
1764	130.66	119.455	990.955	-6.314	-11.3056
1765	130.71	119.545	991.045	-6.21138	-11.249
1766	130.76	119.636	991.136	-6.27628	-11.1088
1767	130.81	119.727	991.227	-6.13958	-11.082
1768	130.86	119.818	991.318	-6.02542	-11.2278
1769	130.91	119.909	991.409	-6.09214	-11.5404
1770	130.96	120	991.5	-5.83072	-11.5734
1771	131.01	120.167	991.667	-5.4758	-11.4144
1772	131.06	120.333	991.833	-5.3751	-11.2768
1773	131.11	120.5	992	-5.48476	-11.0166
1774	131.19	120.667	992.167	-5.4109	-11.058
1775	131.27	120.833	992.333	-5.62922	-11.568
1776	131.35	121	992.5	-5.68856	-11.9586
1777	131.43	121.1	992.6	-5.557	-11.7676
1778	131.51	121.2	992.7	-5.62156	-11.7188
1779	131.59	121.3	992.8	-5.75094	-11.7024
1780	131.67	121.4	992.9	-5.75156	-11.6754
1781	131.75	121.5	993	-5.6372	-11.7208
1782	131.83	121.6	993.1	-5.7701	-11.7022
1783	131.91	121.7	993.2	-5.81248	-12.0178
1784	131.99	121.8	993.3	-5.7679	-12.078
1785	132.07	121.9	993.4	-5.6031	-12.0836
1786	132.15	122	993.5	-5.71088	-12.185
1787	132.23	122.077	993.577	-5.53506	-11.988
1788	132.31	122.154	993.654	-5.29138	-11.8496
1789	132.39	122.231	993.731	-5.42802	-11.7502
1790	132.47	122.308	993.808	-5.34532	-11.6392
1791	132.55	122.385	993.885	-5.391	-11.6686
1792	132.63	122.462	993.962	-5.4509	-11.6364
1793	132.71	122.538	994.038	-5.46698	-11.5254
1794	132.79	122.615	994.115	-5.5065	-11.4988
1795	132.87	122.692	994.192	-5.5197	-11.6068
1796	132.95	122.769	994.269	-5.43424	-11.622
1797	133.03	122.846	994.346	-5.3367	-11.7688
1798	133.11	122.923	994.423	-5.41582	-11.894
1799	133.19	123	994.5	-5.74424	-12.026
1800	133.27	123.1	994.6	-5.83408	-11.8728
1801	133.35	123.2	994.7	-5.68668	-11.6438
1802	133.43	123.3	994.8	-5.85564	-11.6404
1803	133.51	123.4	994.9	-5.74518	-11.595
1804	133.59	123.5	995	-5.4883	-11.4094
1805	133.67	123.6	995.1	-5.50326	-11.3575
1806	133.75	123.7	995.2	-5.51822	-11.3056
1807	133.83	123.8	995.3	-5.48959	-11.2988
1808	133.91	123.9	995.4	-5.82751	-11.638
1809	133.99	124	995.5	-6.07324	-11.9714
1810	134.07	124.111	995.611	-5.73036	-11.9058
1811	134.15	124.222	995.722	-5.68097	-11.7574
1812	134.23	124.333	995.833	-5.64517	-11.7174
1813	134.31	124.444	995.944	-5.66931	-11.7452
1814	134.39	124.556	996.056	-5.60784	-11.7044
1815	134.47	124.667	996.167	-5.61134	-11.5907
1816	134.55	124.778	996.278	-5.61458	-11.477
1817	134.63	124.889	996.389	-5.64305	-11.3562
1818	134.71	125	996.5	-5.59481	-11.4532
1819	134.79	125.125	996.625	-5.59449	-11.4174
1820	134.84	125.25	996.75	-5.52914	-11.3326
1821	134.89	125.375	996.875	-5.66052	-11.1388
1822	134.94	125.5	997	-5.5265	-10.7294
1823	134.99	125.625	997.125	-5.53493	-10.5108
1824	135.04	125.75	997.25	-5.58444	-10.786
1825	135.09	125.875	997.375	-5.63794	-11.2866
1826	135.14	126	997.5	-5.66122	-11.3138
1827	135.19	126.125	997.625	-5.64389	-11.2554
1828	135.24	126.25	997.75	-5.75417	-11.1694
1829	135.29	126.375	997.875	-5.46339	-10.9506
1830	135.34	126.5	998	-5.49535	-10.9782
1831	135.39	126.625	998.125	-5.52313	-10.864
1832	135.44	126.75	998.25	-5.64522	-10.9206
1833	135.49	126.875	998.375	-5.65771	-11.0782
1834	135.54	127	998.5	-5.73186	-11.1318
1835	135.59	127.25	998.75	-5.59047	-10.996
1836	135.64	127.5	999	-5.555	-11.1614
1837	135.69	127.75	999.25	-5.55936	-11.086
1838	135.74	128	999.5	-5.70285	-11.2676
1839	135.79	128.143	999.643	-5.4843	-11.123
1840	135.84	128.286	999.786	-5.57174	-11.1914
1841	135.89	128.429	999.929	-5.55524	-11.3708
1842	135.94	128.571	1000.07	-5.50431	-11.3908
1843	135.99	128.714	1000.21	-5.50177	-11.4194
1844	136.04	128.857	1000.36	-5.47777	-11.5308
1845	136.09	129	1000.5	-5.35096	-11.5686
1846	136.14	129.111	1000.61	-5.28226	-11.4877
1847	136.19	129.222	1000.72	-5.21355	-11.4068
1848	136.24	129.333	1000.83	-5.42242	-11.1964
1849	136.29	129.444	1000.94	-5.31317	-11.0692
1850	136.34	129.556	1001.06	-5.50938	-11.1838
1851	136.39	129.667	1001.17	-5.38515	-11.191
1852	136.44	129.778	1001.28	-5.27117	-11.2426
1853	136.49	129.889	1001.39	-5.30344	-11.3928
1854	136.54	130	1001.5	-5.25542	-11.476
1855	136.59	130.077	1001.58	-5.00142	-11.4192
1856	136.64	130.154	1001.65	-5.01339	-11.1854
1857	136.69	130.231	1001.73	-4.96507	-11.1194
1858	136.74	130.308	1001.81	-4.90524	-10.9134
1859	136.79	130.385	1001.88	-5.05817	-10.9604
1860	136.84	130.462	1001.96	-4.96524	-10.7466
1861	136.89	130.538	1002.04	-5.00616	-10.9142
1862	136.97	130.615	1002.12	-5.02702	-11.1218
1863	137.05	130.692	1002.19	-5.15499	-11.248
1864	137.13	130.769	1002.27	-5.27219	-11.4074
1865	137.21	130.846	1002.35	-5.20626	-11.498
1866	137.29	130.923	1002.42	-5.28355	-11.5282
1867	137.37	131	1002.5	-5.40931	-11.638
1868	137.45	131.125	1002.63	-5.21265	-11.4252
1869	137.53	131.25	1002.75	-5.1553	-11.3906
1870	137.61	131.375	1002.88	-5.15565	-11.4076
1871	137.69	131.5	1003	-5.23242	-11.406
1872	137.77	131.625	1003.13	-5.2887	-11.3634
1873	137.85	131.75	1003.25	-5.34757	-11.4434
1874	137.93	131.875	1003.38	-5.22948	-11.3908
1875	138.01	132	1003.5	-5.28428	-11.3998
1876	138.09	132.111	1003.61	-5.18213	-11.2092
1877	138.17	132.222	1003.72	-5.08253	-10.9646
1878	138.25	132.333	1003.83	-4.99572	-10.8756
1879	138.33	132.444	1003.94	-5.03006	-10.9304
1880	138.41	132.556	1004.06	-4.94438	-10.939
1881	138.49	132.667	1004.17	-4.92898	-10.9622
1882	138.54	132.778	1004.28	-5.06431	-11.045
1883	138.59	132.889	1004.39	-5.04691	-11.0536
1884	138.64	133	1004.5	-5.00761	-11.0752
1885	138.69	133.111	1004.61	-4.8772	-10.9934
1886	138.74	133.222	1004.72	-4.9596	-11.0608
1887	138.79	133.333	1004.83	-4.8462	-10.9148
1888	138.84	133.444	1004.94	-5.103	-10.9544
1889	138.89	133.556	1005.06	-5.3623	-11.0131
1890	138.94	133.667	1005.17	-5.6216	-11.0718
1891	138.99	133.778	1005.28	-5.7234	-11.2046
1892	139.04	133.889	1005.39	-5.8038	-11.2482
1893	139.09	134	1005.5	-5.959	-11.3902
1894	139.14	134.167	1005.67	-5.926	-11.1686
1895	139.19	134.333	1005.83	-5.7668	-11.1104
1896	139.24	134.5	1006	-5.9844	-11.284
1897	139.29	134.667	1006.17	-5.9618	-11.204
1898	139.34	134.833	1006.33	-5.8184	-11.2686
1899	139.39	135	1006.5	-5.7792	-11.4572
1900	139.44	135.111	1006.61	-5.7596	-11.3764
1901	139.49	135.222	1006.72	-5.7482	-11.319
1902	139.54	135.333	1006.83	-5.6732	-11.096
1903	139.59	135.444	1006.94	-5.694	-11.0946
1904	139.64	135.556	1007.06	-5.6614	-11.0792
1905	139.69	135.667	1007.17	-5.5826	-11.1566
1906	139.74	135.778	1007.28	-5.5436	-11.3728
1907	139.79	135.889	1007.39	-5.5282	-11.4462
1908	139.84	136	1007.5	-5.5092	-11.4676
1909	139.89	136.125	1007.63	-5.3428	-11.2386
1910	139.94	136.25	1007.75	-5.4474	-11.3052
1911	139.99	136.375	1007.88	-5.442	-11.141
1912	140.04	136.5	1008	-5.3176	-11.071
1913	140.09	136.625	1008.13	-5.3739	-11.1768
1914	140.14	136.75	1008.25	-5.4302	-11.2826
1915	140.19	136.875	1008.38	-5.743	-11.7036
1916	140.27	137	1008.5	-5.7906	-12.0218
1917	140.35	137.067	1008.57	-5.7102	-11.8882
1918	140.43	137.133	1008.63	-5.495	-11.5374
1919	140.51	137.2	1008.7	-5.454	-11.406
1920	140.59	137.267	1008.77	-5.3708	-11.241
1921	140.67	137.333	1008.83	-5.3294	-11.1108
1922	140.75	137.4	1008.9	-5.32	-11.1696
1923	140.83	137.467	1008.97	-5.2298	-11.0128
1924	140.91	137.533	1009.03	-5.2788	-11.0316
1925	140.99	137.6	1009.1	-5.3928	-11.0994
1926	141.07	137.667	1009.17	-5.446	-11.1354
1927	141.15	137.733	1009.23	-5.576	-11.3138
1928	141.23	137.8	1009.3	-5.5573	-11.2886
1929	141.31	137.867	1009.37	-5.7096	-11.5464
1930	141.36	137.933	1009.43	-5.6653	-11.874
1931	141.41	138	1009.5	-5.7965	-12.0932
1932	141.46	138.067	1009.57	-5.5155	-11.8238
1933	141.51	138.133	1009.63	-5.5423	-11.7506
1934	141.56	138.2	1009.7	-5.3366	-11.5502
1935	141.61	138.267	1009.77	-5.4678	-11.4986
1936	141.66	138.333	1009.83	-5.4368	-11.3642
1937	141.71	138.4	1009.9	-5.278	-11.2672
1938	141.76	138.467	1009.97	-5.3373	-11.2498
1939	141.81	138.533	1010.03	-5.3503	-11.2088
1940	141.86	138.6	1010.1	-5.2408	-11.1888
1941	141.91	138.667	1010.17	-5.1082	-11.0722
1942	141.96	138.733	1010.23	-5.2696	-11.0564
1943	142.01	138.8	1010.3	-5.3297	-11.2092
1944	142.06	138.867	1010.37	-5.437	-11.4394
1945	142.11	138.933	1010.43	-5.5264	-11.5908
1946	142.16	139	1010.5	-5.3586	-11.651
1947	142.21	139.063	1010.56	-5.271	-11.5102
1948	142.26	139.125	1010.63	-5.1278	-11.2474
1949	142.31	139.188	1010.69	-4.9738	-11.0812
1950	142.36	139.25	1010.75	-4.9486	-10.8112
1951	142.41	139.313	1010.81	-4.7125	-10.4992
1952	142.46	139.375	1010.88	-4.8118	-10.2428
1953	142.51	139.438	1010.94	-4.6621	-10.1302
1954	142.56	139.5	1011	-4.6705	-10.2276
1955	142.61	139.563	1011.06	-4.6418	-10.0806
1956	142.66	139.625	1011.13	-4.6611	-10.1358
1957	142.71	139.688	1011.19	-4.603	-10.1472
1958	142.76	139.75	1011.25	-4.8048	-10.3036
1959	142.81	139.813	1011.31	-4.684	-10.4316
1960	142.86	139.875	1011.38	-4.84	-10.5144
1961	142.91	139.938	1011.44	-4.8361	-10.4922
1962	142.96	140	1011.5	-4.9809	-10.6738
1963	143.01	140.083	1011.58	-4.9389	-10.4624
1964	143.06	140.167	1011.67	-4.7678	-10.13
1965	143.11	140.231	1011.73	-5.0856	-10.7664
1966	143.16	140.308	1011.81	-4.8696	-10.2898
1967	143.21	140.385	1011.88	-5.0358	-10.3566
1968	143.26	140.462	1011.96	-5.2126	-10.6388
1969	143.31	140.538	1012.04	-5.0838	-10.6526
1970	143.36	140.615	1012.12	-5.1866	-10.7608
1971	143.41	140.692	1012.19	-5.0696	-10.7948
1972	143.46	140.769	1012.27	-5.1972	-10.92
1973	143.51	140.846	1012.35	-5.3054	-11.096
1974	143.56	140.923	1012.42	-5.4412	-11.2338
1975	143.61	141	1012.5	-5.5248	-11.291
1976	143.66	141.111	1012.61	-5.6512	-11.2894
1977	143.71	141.222	1012.72	-5.8022	-11.4856
1978	143.76	141.333	1012.83	-5.8534	-11.4624
1979	143.81	141.444	1012.94	-5.7606	-11.4498
1980	143.86	141.556	1013.06	-5.8452	-11.3922
1981	143.91	141.667	1013.17	-5.7474	-11.3998
1982	143.96	141.778	1013.28	-5.822	-11.4374
1983	144.01	141.889	1013.39	-5.809	-11.4378
1984	144.06	142	1013.5	-5.7364	-11.3
1985	144.11	142.091	1013.59	-5.602	-11.028
1986	144.16	142.182	1013.68	-5.5076	-10.8014
1987	144.21	142.273	1013.77	-5.4864	-10.663
1988	144.26	142.364	1013.86	-5.4064	-10.927
1989	144.31	142.455	1013.95	-5.4172	-10.7466
1990	144.36	142.545	1014.05	-5.4444	-10.8244
1991	144.41	142.636	1014.14	-5.3858	-10.906
1992	144.46	142.727	1014.23	-5.422	-11.0896
1993	144.51	142.818	1014.32	-5.5318	-10.8158
1994	144.56	142.909	1014.41	-5.9736	-11.096
1995	144.61	143	1014.5	-6.231	-11.2692
1996	144.66	143.167	1014.67	-6.4178	-11.1294
1997	144.71	143.333	1014.83	-6.169	-11.058
[truncated: 452 more rows]

## Sheet: Table S2
Table S2
Water isotopic composition data from dripwater samples collected weekly at the (approximate) site of Tzab06-1 from August 2022 to August 2023
Identifier	Type	d18O (‰ - VSMOW)	d2H (‰ - VSMOW)	Date*		*Dates for 'Drip' samples are the midpoints of each 7 day period over which the SYP autosampler collected and averaged a vial of dripwater. Dates for 'Rain' samples are the collection date of a mixed sample of the preceding month of rain.
SYP1	Drip	-4.30931	-26.5997	2022-08-19		Deuterium Excess is defined as d2H - 8 * d18O
SYP2	Drip	-4.27425	-25.7106	2022-08-26
SYP3	Drip	-4.28063	-26.2322	2022-09-02
SYP4	Drip	-4.16919	-26.2272	2022-09-09
SYP5	Drip	-4.18766	-24.8006	2022-09-16
SYP6	Drip	-4.39949	-26.8934	2022-09-23
SYP7	Drip	-4.45156	-26.6604	2022-09-30
SYP8	Drip	-4.5328	-26.8815	2022-10-07
SYP9	Drip	-4.49671	-27.1233	2022-10-14
SYP10	Drip	-4.41729	-26.2779	2022-10-21
SYP11	Drip	-4.28514	-26.2542	2022-10-28
SYP12	Drip	-3.91512	-23.3244	2022-11-04
SYP13	Drip	-3.86478	-22.8957	2022-11-11
SYP14	Drip	-3.96831	-23.1353	2022-11-18
SYP15	Drip	-3.69359	-22.0043	2022-11-25
SYP16	Drip	-3.98312	-24.9268	2022-12-02
SYP17	Drip	-4.2627	-25.8164	2022-12-09
SYP18	Drip	-4.30692	-25.8641	2022-12-16
SYP19	Drip	-4.19337	-22.4044	2022-12-23
SYP20	Drip	-4.06679	-20.6592	2022-12-30
SYP21	Drip	-4.07941	-20.7424	2023-01-06
SYP22	Drip	-4.0142	-19.3405	2023-01-13
SYP23	Drip	-3.84544	-17.9666	2023-01-20
SYP24	Drip	-3.90941	-18.0992	2023-01-27
SYP25	Drip	-3.72121	-17.975	2023-02-03
SYP26	Drip	-4.01836	-19.0819	2023-02-10
SYP27	Drip	-3.99282	-17.3712	2023-02-17
SYP29	Drip	-3.8867	-18.2308	2023-03-03
SYP30	Drip	-3.98073	-18.1726	2023-03-10
SYP31	Drip	-4.02443	-18.8682	2023-03-17
SYP32	Drip	-3.95377	-19.1569	2023-03-24
SYP33	Drip	-3.9458	-20.1546	2023-03-31
SYP34	Drip	-3.94142	-20.6223	2023-04-07
SYP35	Drip	-3.94859	-20.6594	2023-04-14
SYP36	Drip	-3.91501	-21.4348	2023-04-21
SYP37	Drip	-3.88258	-20.9247	2023-04-28
SYP39	Drip	-3.8519	-21.8311	2023-05-12
SYP40	Drip	-3.8772	-21.4731	2023-05-19
SYP41	Drip	-3.86053	-21.2971	2023-05-26
SYP42	Drip	-3.8357	-20.8376	2023-06-02
SYP44	Drip	-3.50145	-19.6743	2023-06-16
SYP45	Drip	-4.20173	-26.6791	2023-06-23
SYP46	Drip	-4.1753	-26.845	2023-06-30
SYP47	Drip	-4.16056	-26.3737	2023-07-07
SYP48	Drip	-4.16309	-25.743	2023-07-14
SYP49	Drip	-4.15219	-25.3156	2023-07-21
SYP50	Drip	-4.08592	-24.6107	2023-07-28
SYP51	Drip	-4.20253	-25.0758	2023-08-04
Y22CA22	Drip	-4.29749	-25.8592	2023-08-06
RW_Aug	Rain	-1.68405	-6.28559	2022-08-30
RW_Sep	Rain	-3.23688	-17.0249	2022-09-30
RW_Oct	Rain	-2.58268	-6.90063	2022-10-30
RW_Nov	Rain	-2.56493	-7.99881	2022-11-30
RW_Dec	Rain	-0.344523	13.177	2022-12-30
RW_Jan	Rain	-0.330006	11.1494	2023-01-30
RW_Feb	Rain	-1.03074	2.55291	2023-02-28
RW_Mar	Rain	-0.590763	12.0051	2023-03-30
RW_Apr	Rain	-0.705165	3.92881	2023-04-30

## Sheet: Table S3
Table S3					*Vertical distance adjacent to the central growth axis from the base of the stalagmite
Magnesium and Strontium to Calcium ratios in Tzab06-1					**Averaged over 1mm (100 points at 10μm sampling resolution) after removal of outliers, then sampled every 100μm
Z* (mm)	Mg/Ca** (x10-3)	Sr/Ca** (x10-4)
0.1	9.3094	4.9566
0.2	9.77971	4.71869
0.3	9.76014	4.343
0.4	9.33583	4.16611
0.5	8.65325	4.22985
0.6	8.18225	4.08405
0.7	8.46203	3.95624
0.8	8.58645	3.96835
0.9	8.38398	4.35966
1	8.92103	4.46057
1.1	9.64519	4.61392
1.2	9.59573	4.33332
1.3	9.15938	4.54766
1.4	9.11424	4.95684
1.5	8.78286	4.56092
1.6	8.43923	4.17812
1.7	8.28162	3.90727
1.8	8.72517	4.03282
1.9	9.44868	4.28751
2	9.49225	4.52371
2.1	9.34091	4.78814
2.2	9.82895	4.49187
2.3	10.3209	4.63221
2.4	10.0637	4.79851
2.5	10.1306	4.6303
2.6	10.4216	4.40468
2.7	10.293	4.36595
2.8	9.47628	4.19148
2.9	9.00791	4.13179
3	9.03024	4.00419
3.1	9.56162	4.29529
3.2	9.99925	4.58983
3.3	9.85782	4.35611
3.4	9.95651	4.1726
3.5	9.48728	4.07087
3.6	8.98829	3.96754
3.7	9.20747	3.87974
3.8	9.1321	3.76406
3.9	8.3614	3.81967
4	7.75936	3.70406
4.1	7.80698	3.34077
4.2	7.9515	3.38483
4.3	7.81939	3.72766
4.4	7.8162	3.6519
4.5	7.90866	3.5537
4.6	7.95292	3.80649
4.7	8.33115	4.14666
4.8	8.14907	4.11956
4.9	7.2844	3.92842
5	7.14201	3.46713
5.1	7.41476	3.02531
5.2	7.16643	3.2305
5.3	6.86933	3.49386
5.4	7.14064	3.42658
5.5	7.45096	3.3538
5.6	7.91022	3.44194
5.7	8.55261	3.62894
5.8	8.59483	3.70324
5.9	8.46766	3.51022
6	8.90959	3.59443
6.1	9.3029	3.65338
6.2	9.31874	3.51106
6.3	9.25469	3.65509
6.4	9.23425	3.66468
6.5	9.15951	3.39954
6.6	9.19471	3.29374
6.7	9.19352	3.3923
6.8	9.11414	3.63061
6.9	8.8795	3.62877
7	8.79662	3.45564
7.1	9.071	3.21064
7.2	9.52783	3.41232
7.3	9.81219	4.01466
7.4	9.75964	3.94135
7.5	9.43795	3.58172
7.6	8.81999	3.63824
7.7	8.6556	3.77732
7.8	8.60381	3.93511
7.9	8.93135	3.81096
8	8.59957	3.64149
8.1	8.11468	3.50394
8.2	8.7667	3.51764
8.3	9.26326	3.62867
8.4	8.80378	3.68977
8.5	8.79076	3.95299
8.6	8.95972	4.49635
8.7	8.49928	4.68737
8.8	7.904	4.24443
8.9	7.29138	3.84636
9	7.19419	3.62271
9.1	7.24964	3.50318
9.2	7.9753	3.57552
9.3	8.60982	3.7295
9.4	8.34573	3.89271
9.5	8.03202	3.82851
9.6	7.98715	3.64487
9.7	8.43371	3.51716
9.8	8.13766	3.60145
9.9	6.99589	3.74933
10	6.80733	3.70728
10.1	7.24887	3.92118
10.2	7.32146	4.0499
10.3	7.44294	3.83017
10.4	7.58873	3.69167
10.5	7.24907	3.43907
10.6	7.43281	3.20918
10.7	7.99173	3.438
10.8	7.93836	3.68525
10.9	8.10668	3.73964
11	8.3561	3.75895
11.1	8.30308	3.8633
11.2	8.46554	4.16066
11.3	7.66269	4.82426
11.4	7.4778	5.47308
11.5	8.7324	5.10748
11.6	8.08615	4.40819
11.7	6.72302	3.2402
11.8	7.08355	3.41853
11.9	7.0128	3.48626
12	7.18434	3.4341
12.1	7.78936	3.69182
12.2	7.33949	4.53539
12.3	6.53818	5.23228
12.4	6.89076	5.64927
12.5	7.40757	5.63316
12.6	7.18508	5.58944
12.7	6.36639	5.2316
12.8	5.65068	5.04991
12.9	5.44575	5.01155
13	5.30366	5.05682
13.1	6.12423	5.54078
13.2	8.05649	5.78393
13.3	9.08218	5.64946
13.4	8.96619	5.15975
13.5	8.67971	4.34084
13.6	8.45659	4.01153
13.7	8.46464	3.89327
13.8	8.51735	3.87966
13.9	8.39827	3.78219
14	7.78579	3.61974
14.1	7.31966	3.41756
14.2	7.05169	3.45663
14.3	6.9313	3.40263
14.4	7.24454	3.24068
14.5	7.39876	3.34914
14.6	7.72021	3.49852
14.7	8.38853	3.5085
14.8	8.62574	3.61396
14.9	8.61483	3.64182
15	8.09448	4.26906
15.1	7.74281	4.73483
15.2	7.98444	4.55896
15.3	7.81086	4.37453
15.4	7.77746	3.95675
15.5	8.24526	3.81349
15.6	7.99574	3.92677
15.7	7.49343	3.6115
15.8	7.86425	3.41013
15.9	8.03004	3.50459
16	8.12545	3.77896
16.1	7.95053	3.84434
16.2	7.90578	3.75386
16.3	8.51781	3.77009
16.4	8.87753	3.81673
16.5	9.36693	4.03698
16.6	9.78614	4.4315
16.7	9.49601	4.48398
16.8	9.33671	3.92671
16.9	9.41983	3.7018
17	9.22507	3.88654
17.1	9.42883	3.74169
17.2	9.39302	3.79076
17.3	9.17563	4.02587
17.4	8.9679	4.35458
17.5	8.78194	4.53817
17.6	9.20175	4.51702
17.7	8.78374	4.76507
17.8	8.76842	5.52263
17.9	8.93152	5.65752
18	7.50929	5.29032
18.1	7.10086	5.14742
18.2	7.7387	5.14635
18.3	8.24491	4.84284
18.4	9.00083	3.76086
18.5	9.8132	2.90726
18.6	10.2856	2.95116
18.7	9.62675	4.68225
18.8	9.03751	5.38139
18.9	8.9919	5.68661
19	8.73037	5.79931
19.1	8.69602	6.15206
19.2	9.06647	5.74145
19.3	9.55677	4.96296
19.4	9.98924	4.25646
19.5	9.87853	3.43716
19.6	9.83265	3.23669
19.7	9.35249	3.63278
19.8	9.35104	3.67415
19.9	9.38584	3.58329
20	8.75459	4.16813
20.1	8.38804	5.18738
20.2	8.49448	5.67549
20.3	9.28095	5.47442
20.4	10.203	4.71113
20.5	10.5853	4.46317
20.6	10.3368	5.33148
20.7	10.2013	5.84503
20.8	10.2695	5.83305
20.9	10.6825	5.79104
21	10.4543	5.40441
21.1	9.56556	5.04524
21.2	9.35506	5.07317
21.3	9.72834	5.2287
21.4	9.61694	5.00807
21.5	9.69089	4.88324
21.6	9.51652	5.37823
21.7	8.90734	5.58271
21.8	8.46419	5.40918
21.9	8.32148	5.25347
22	9.0127	5.32376
22.1	9.61912	4.91539
22.2	9.574	4.64749
22.3	9.75357	4.41142
22.4	10.5229	4.26205
22.5	11.0394	4.6621
22.6	11.1348	4.94633
22.7	10.7683	4.45284
22.8	10.6509	3.77633
22.9	9.82917	4.48583
23	9.87152	4.55661
23.1	10.9501	3.97673
23.2	10.6699	4.2879
23.3	10.3227	5.04148
23.4	10.7433	5.55094
23.5	10.2497	5.52823
23.6	9.23425	5.17042
23.7	8.89797	5.12416
23.8	9.23535	5.32419
23.9	9.39487	5.03454
24	8.97596	4.38998
24.1	8.72495	4.02854
24.2	9.02346	4.19376
24.3	9.29254	4.61028
24.4	9.20571	4.89312
24.5	9.21542	4.7539
24.6	9.26315	4.6074
24.7	9.47382	4.70381
24.8	9.27039	4.77141
24.9	8.94328	4.97934
25	9.37543	4.96907
25.1	9.71794	4.76115
25.2	9.77539	4.42312
25.3	9.86463	4.49222
25.4	9.49968	4.77861
25.5	9.15092	4.57201
25.6	8.95509	4.35014
25.7	9.27443	4.34161
25.8	9.43311	4.15481
25.9	9.03667	4.17668
26	8.90188	3.90029
26.1	9.11332	3.73843
26.2	8.86214	3.80304
26.3	8.68264	3.69527
26.4	8.45549	3.60648
26.5	8.6023	3.92581
26.6	9.72623	4.3531
26.7	10.3145	4.44944
26.8	9.99502	4.3263
26.9	9.25414	4.57347
27	8.85996	4.63155
27.1	8.68077	4.36541
27.2	8.85618	4.37265
27.3	9.3282	4.36817
27.4	9.22791	4.47291
27.5	9.16669	4.41946
27.6	9.2051	4.35469
27.7	9.32166	4.52999
27.8	9.6846	4.31738
27.9	9.82192	4.1809
28	9.60596	4.62145
28.1	9.4458	4.79012
28.2	9.59807	4.53574
28.3	10.1933	4.39292
28.4	10.394	4.4003
28.5	9.84296	4.71719
28.6	10.1332	4.68313
28.7	10.2981	4.76982
28.8	9.95431	5.02301
28.9	10.0357	5.04988
29	10.1179	5.05698
29.1	9.9396	4.47351
29.2	9.77574	3.8559
29.3	9.29124	3.90673
29.4	9.3312	4.10816
29.5	9.83113	4.0413
29.6	10.2688	4.17757
29.7	10.5877	4.44247
29.8	10.0778	4.57565
29.9	9.62655	5.00459
30	9.6097	4.59826
30.1	9.55433	4.00514
30.2	8.84942	4.26446
30.3	8.18942	4.58106
30.4	8.27445	4.53195
30.5	8.62634	4.51384
30.6	8.33917	4.29481
30.7	8.16702	3.85723
30.8	8.1975	3.63515
30.9	8.22457	4.01769
31	8.86585	4.22019
31.1	8.93446	3.97494
31.2	9.02625	3.84979
31.3	9.25123	4.05588
31.4	9.34785	3.95548
31.5	9.99057	3.71335
31.6	10.5302	3.9107
31.7	10.0151	4.25332
31.8	9.53468	4.42008
31.9	10.1063	4.11784
32	10.2228	3.67512
32.1	10.0255	3.98699
32.2	9.66761	4.59448
32.3	9.31193	4.92661
32.4	9.27734	4.83647
32.5	9.38179	4.43355
32.6	9.29069	4.21216
32.7	9.14262	4.24637
32.8	9.2018	4.4104
32.9	9.19839	4.31313
33	8.62117	4.2265
33.1	7.77294	4.16708
33.2	8.62493	4.02102
33.3	9.30558	4.24833
33.4	8.85047	4.88555
33.5	8.8771	5.0783
33.6	8.80902	4.77611
33.7	8.14184	4.4414
33.8	8.10635	4.14682
33.9	8.07276	4.02782
34	7.53349	3.94676
34.1	6.88682	3.97063
34.2	6.91983	3.95009
34.3	7.42294	3.7225
34.4	7.31086	3.58566
34.5	6.95212	3.7438
34.6	7.14756	4.00864
34.7	7.43417	4.30941
34.8	7.23922	4.43999
34.9	7.40707	4.38852
35	8.54829	4.28658
35.1	9.14432	4.4862
35.2	8.86107	4.61004
35.3	8.03171	4.40917
35.4	7.19397	4.54249
35.5	6.98137	4.50104
35.6	7.24025	4.27722
35.7	7.61969	4.24394
35.8	8.1125	4.0395
35.9	8.36631	4.11015
36	8.46568	4.31567
36.1	8.60745	4.29429
36.2	9.0446	4.34382
36.3	9.48759	4.19185
36.4	9.21219	4.06718
36.5	9.09093	4.07181
36.6	9.01138	4.03977
36.7	8.56605	4.13361
36.8	8.5704	4.56221
36.9	8.605	4.76735
37	8.70156	4.49408
37.1	8.94803	4.46976
37.2	8.52544	4.35209
37.3	7.8412	4.11825
37.4	7.55701	4.07959
37.5	7.56999	4.20266
37.6	7.4235	4.06436
37.7	7.45635	3.97849
37.8	7.40528	4.14059
37.9	7.28974	4.11731
38	7.20041	3.8829
38.1	7.50313	3.93635
38.2	7.90047	4.07114
38.3	8.11909	3.85738
38.4	8.10916	4.1524
38.5	7.98602	4.38944
38.6	7.83787	4.12146
38.7	7.49784	4.20492
38.8	7.53003	4.13057
38.9	7.57473	4.19432
39	8.06137	4.35231
39.1	8.4716	4.28506
39.2	8.54643	4.2984
39.3	8.41251	4.47637
39.4	7.8862	4.70939
39.5	7.60099	4.58855
39.6	7.74172	4.65544
39.7	7.64508	4.66643
39.8	7.42801	4.03589
39.9	7.42486	3.91586
40	6.68181	4.09038
40.1	6.54873	4.08832
40.2	7.76956	4.11263
40.3	8.48421	4.43439
40.4	8.51536	4.63108
40.5	8.57806	4.54947
40.6	7.75344	3.99582
40.7	7.02362	3.44482
40.8	7.4872	3.48968
40.9	7.91594	3.49188
41	7.84063	3.61619
41.1	7.54038	3.95392
41.2	7.63929	4.18501
41.3	7.67193	3.9265
41.4	7.34526	3.64509
41.5	7.69109	3.7144
41.6	7.8455	3.90815
41.7	7.82624	3.96671
41.8	8.09147	3.91814
41.9	7.97475	3.97004
42	7.72192	3.75312
42.1	7.47554	3.58688
42.2	7.2498	3.77068
42.3	7.17134	3.91167
42.4	7.22127	3.82121
42.5	7.13553	3.73928
42.6	6.99917	3.679
42.7	6.93741	3.6641
42.8	7.42388	3.61147
42.9	7.79856	3.75053
43	7.48447	3.70456
43.1	7.62313	3.52514
43.2	7.74935	3.73816
43.3	7.37159	3.81569
43.4	7.03317	3.70762
43.5	7.08206	3.57804
43.6	7.51568	3.58767
43.7	7.34304	3.99317
43.8	7.36086	4.32236
43.9	7.94016	4.26946
44	8.32902	4.33139
44.1	7.87034	4.18365
44.2	7.55686	3.9761
44.3	7.39349	3.76373
44.4	7.02978	3.45128
44.5	6.9564	3.37734
44.6	7.07226	3.4436
44.7	7.60173	3.7135
44.8	8.30009	4.06381
44.9	8.71891	4.22984
45	8.62306	4.12605
45.1	8.53517	4.09801
45.2	8.67157	4.10262
45.3	8.37868	4.05305
45.4	7.45437	3.84768
45.5	6.71107	3.74771
45.6	7.05812	3.81455
45.7	8.05977	3.87849
45.8	8.67341	3.74975
45.9	8.97375	3.97434
46	8.61106	4.30706
46.1	8.82581	4.45583
46.2	9.26409	4.65361
46.3	8.94371	4.26387
46.4	8.64794	3.90293
46.5	8.8908	4.24251
46.6	9.31118	4.2579
46.7	9.29673	3.98886
46.8	8.69426	3.93804
46.9	8.40057	3.88063
47	8.45285	3.81911
47.1	8.03518	3.88291
47.2	7.62068	3.90322
47.3	7.77792	3.92054
47.4	8.0496	3.85495
47.5	7.93749	3.86625
47.6	8.04406	3.8616
47.7	8.24934	3.93605
47.8	7.76625	4.03579
47.9	7.71105	4.27151
48	7.88566	4.02728
48.1	7.66563	3.61816
48.2	7.8126	3.58032
48.3	7.9057	3.46531
48.4	7.41181	3.55091
48.5	7.45072	3.9381
48.6	8.38386	4.09149
48.7	8.91013	4.17539
48.8	8.6673	4.23493
48.9	7.91958	3.70581
49	7.28541	3.26457
49.1	7.21177	3.28946
49.2	7.21282	3.35966
49.3	7.25571	3.37986
49.4	7.68331	3.66143
49.5	7.84632	3.78425
49.6	7.88662	3.84654
49.7	7.77542	3.95877
49.8	7.42746	4.16716
49.9	7.56739	4.51266
50	7.65174	4.30014
50.1	7.5868	3.95705
50.2	8.23571	3.97348
50.3	8.34742	4.07356
50.4	7.94036	3.92295
50.5	8.0719	3.68135
50.6	7.61441	3.79044
50.7	6.83154	3.94951
50.8	6.93622	3.84794
50.9	7.57333	3.80308
51	7.9489	3.89633
51.1	7.80269	3.85451
51.2	7.10038	3.48287
51.3	6.92267	3.45235
51.4	7.61418	4.01352
51.5	8.2037	4.33624
51.6	7.97044	4.33168
51.7	7.55562	4.08082
51.8	7.19851	3.87748
51.9	6.95025	3.91431
52	6.75804	4.03943
52.1	6.81751	4.06964
52.2	7.50219	4.12902
52.3	7.92933	4.02646
52.4	7.37286	3.56512
52.5	7.0565	3.20213
52.6	7.45736	3.21524
52.7	7.86381	3.38955
52.8	8.16796	3.7109
52.9	8.03132	3.80287
53	7.56624	3.53343
53.1	7.54916	3.3986
53.2	7.69965	3.62219
53.3	7.86758	4.04564
53.4	7.99428	4.18329
53.5	8.02452	4.03572
53.6	7.8939	4.12972
53.7	7.88231	4.41184
53.8	8.01323	4.6501
53.9	8.53904	4.65855
54	8.81693	4.36952
54.1	8.87882	4.06255
54.2	8.99277	4.32038
54.3	8.79354	4.50485
54.4	8.49998	4.07797
54.5	8.18521	4.05489
54.6	7.98936	4.12339
54.7	7.88177	4.02233
54.8	7.63169	3.76163
54.9	7.1362	3.94179
55	7.38795	4.20518
55.1	7.9439	4.111
55.2	8.09637	4.14719
55.3	7.85977	4.19376
55.4	7.64288	3.83893
55.5	8.01866	3.74377
55.6	8.35928	4.16258
55.7	7.92377	4.32125
55.8	8.30014	4.20571
55.9	8.55979	3.94911
56	8.6013	3.53473
56.1	8.59609	3.57831
56.2	8.02394	4.04759
56.3	8.08069	4.2188
56.4	8.27191	3.99762
56.5	8.56845	4.09021
56.6	8.63814	4.2199
56.7	8.6853	4.15005
56.8	9.24554	4.49932
56.9	9.56639	4.92301
57	10.3488	5.12478
57.1	9.98466	5.21451
57.2	8.73258	4.83666
57.3	7.71802	4.08892
57.4	7.41855	3.85252
57.5	7.99282	3.81151
57.6	8.44276	4.06098
57.7	7.84266	4.16927
57.8	7.12118	4.09768
57.9	6.47887	3.94989
58	6.40289	3.8057
58.1	6.98666	3.77025
58.2	7.12054	3.95639
58.3	6.80355	3.82299
58.4	6.56119	3.52213
58.5	6.82494	3.58156
58.6	7.27532	3.78534
58.7	7.37807	3.74913
58.8	7.77472	3.91231
58.9	8.13903	4.35452
59	7.9909	4.42739
59.1	7.6691	4.24975
59.2	7.91329	3.87945
59.3	7.68854	3.4594
59.4	7.23521	3.69913
59.5	7.09389	3.83249
59.6	6.72188	4.32459
59.7	6.2584	4.18792
59.8	6.08862	3.38146
59.9	6.91949	3.71946
60	7.3564	3.71352
60.1	7.05858	3.02507
60.2	7.6106	3.04076
60.3	8.26303	3.11568
60.4	8.1525	3.31779
60.5	8.41847	3.75057
60.6	8.70666	3.81027
60.7	8.60758	3.35682
60.8	8.17712	3.32235
60.9	7.70222	3.24928
61	7.51817	3.31188
61.1	8.01254	3.55584
61.2	8.31444	3.90626
61.3	8.55634	4.03419
61.4	9.63042	3.98691
61.5	10.1423	4.00188
61.6	9.91338	3.84807
61.7	9.4073	3.55455
61.8	9.14004	3.43618
61.9	8.392	3.36831
62	8.1228	3.372
62.1	9.01122	3.62926
62.2	9.22161	4.3306
62.3	9.06463	4.88991
62.4	9.23855	4.79612
62.5	8.97866	4.51381
62.6	8.55481	4.18615
62.7	8.11818	3.84834
62.8	7.77923	3.66755
62.9	7.56783	3.57245
63	7.66737	3.5478
63.1	7.79519	3.63358
63.2	8.15779	3.68922
63.3	8.93704	3.91484
63.4	9.27742	4.54531
63.5	9.2226	4.57719
63.6	9.0331	4.55787
63.7	8.75854	4.63811
63.8	8.39915	4.17055
63.9	8.38378	4.12945
64	8.13891	4.20697
64.1	7.5119	4.0984
64.2	7.03212	4.27625
64.3	7.36982	4.43486
64.4	8.09376	4.51436
64.5	8.14663	4.51955
64.6	7.57624	4.15054
64.7	7.15985	3.79958
64.8	7.28952	3.9033
64.9	7.08797	4.09363
65	6.43755	4.0592
65.1	6.25364	4.08174
65.2	6.75775	4.35928
65.3	7.41072	4.67337
65.4	7.5058	4.7378
65.5	7.34011	4.66465
65.6	7.21932	4.34625
65.7	7.11011	4.07551
65.8	6.73341	4.29677
65.9	6.4009	4.08597
66	6.5558	3.68199
66.1	6.57184	3.51223
66.2	6.41177	3.46474
66.3	6.61631	3.7331
66.4	6.61428	4.10897
66.5	6.30016	4.24508
66.6	6.49551	4.60621
66.7	7.16194	5.19389
66.8	7.38382	5.48189
66.9	6.13916	5.42582
67	5.03016	4.68781
67.1	5.43578	4.12781
67.2	6.19609	4.18775
67.3	6.83359	4.39292
67.4	7.03111	4.52427
67.5	6.78025	4.37994
67.6	5.87084	3.83725
67.7	5.8316	3.80627
67.8	6.64954	4.34724
67.9	6.56262	4.41798
68	6.09651	4.05779
68.1	6.4179	3.75321
68.2	6.39108	3.93677
68.3	6.07035	4.1315
68.4	5.83362	3.90709
68.5	5.84542	3.78432
68.6	6.17026	3.98656
68.7	6.19835	4.07836
68.8	5.91763	4.30573
68.9	5.77893	4.40867
69	7.01365	4.88251
69.1	8.37729	5.57224
69.2	8.83864	5.84436
69.3	8.18824	5.86581
69.4	7.35608	5.66378
69.5	7.58894	5.64689
69.6	7.07638	5.75075
69.7	7.52783	5.97182
69.8	7.49521	6.01016
69.9	6.75673	6.10578
70	6.83975	6.08774
70.1	7.72683	6.05358
70.2	8.66628	5.91613
70.3	8.90006	5.60495
70.4	8.03703	4.93187
70.5	7.65531	3.9458
70.6	9.11074	3.10475
70.7	9.98298	3.53906
70.8	10.3825	4.628
70.9	10.0907	4.71262
71	9.10974	3.66839
71.1	8.44131	3.26528
71.2	7.89769	3.69248
71.3	8.05575	4.43054
71.4	8.21574	4.605
71.5	7.76762	4.61112
71.6	7.13163	4.11972
71.7	6.84113	3.51149
71.8	7.4746	4.34217
71.9	7.9851	4.7245
72	8.08692	4.36186
72.1	8.28568	4.65865
72.2	8.13797	4.38797
72.3	8.06584	3.68075
72.4	8.21483	3.59955
72.5	8.26026	4.00527
72.6	8.32875	4.26966
72.7	8.43373	4.39675
72.8	8.38272	4.11887
72.9	8.08971	3.75291
73	8.26552	3.72303
73.1	8.82189	3.68588
73.2	8.88037	4.29112
73.3	8.84285	5.02321
73.4	8.93074	5.49609
73.5	8.63578	4.89436
73.6	8.82607	4.22928
73.7	8.81886	4.10859
73.8	8.623	4.03124
73.9	8.43682	3.60914
74	7.90447	3.23332
74.1	7.62726	3.30847
74.2	8.09903	3.18526
74.3	8.18122	3.06499
74.4	7.88551	3.32797
74.5	8.05228	3.87606
74.6	7.68035	4.77143
74.7	8.06306	4.76765
74.8	8.63255	4.55809
74.9	8.25919	4.53436
75	8.20786	4.84427
75.1	7.96309	4.10466
75.2	7.96626	4.01966
75.3	8.26045	4.28342
75.4	8.04663	4.56713
75.5	7.52218	4.73307
75.6	7.32277	4.51574
75.7	7.80617	4.42134
75.8	7.93577	4.42839
75.9	7.38814	4.3128
76	7.63433	3.67224
76.1	8.17583	3.91706
76.2	8.05325	4.72466
76.3	7.86349	4.83409
76.4	8.66309	4.39708
76.5	9.27765	4.56483
76.6	9.06725	5.0871
76.7	8.92774	5.18324
76.8	8.94392	5.07682
76.9	9.14609	4.94491
77	9.23658	4.93947
77.1	8.88876	4.86276
77.2	8.7662	4.62766
77.3	7.84157	4.16955
77.4	7.19252	4.18655
77.5	7.26999	4.09271
77.6	7.64886	3.87314
77.7	8.69935	4.32388
77.8	9.20055	4.7962
77.9	8.86461	4.6658
78	8.83465	4.44613
78.1	9.0516	4.30373
78.2	8.78559	4.19358
78.3	8.639	4.40392
78.4	9.06516	4.73614
78.5	9.1356	4.86854
78.6	8.84202	4.9755
78.7	8.46714	5.02317
78.8	9.04922	5.02281
78.9	9.54513	4.60657
79	9.07875	4.29489
79.1	8.55872	4.35094
79.2	8.0623	4.27819
79.3	7.90741	4.13063
79.4	8.10616	3.77144
79.5	7.95028	3.55069
79.6	8.17872	3.51412
79.7	9.01395	3.55512
79.8	9.10598	3.52757
79.9	8.5419	3.85175
80	8.51803	4.48871
80.1	8.52787	4.65465
80.2	8.37929	4.27613
80.3	8.64654	4.14804
80.4	9.17925	4.46136
80.5	9.22129	4.97429
80.6	8.58432	4.70818
80.7	7.83581	4.40992
80.8	7.69225	4.53716
80.9	7.37672	4.52205
81	6.90826	4.54998
81.1	7.73883	4.491
81.2	8.43336	4.54604
81.3	7.9439	4.41395
81.4	7.45232	3.82644
81.5	8.00815	4.17181
81.6	8.16658	4.44333
81.7	7.69087	4.55794
81.8	8.07082	4.1794
81.9	8.27144	3.7323
82	8.29457	3.92618
82.1	8.68092	4.2935
82.2	8.4675	4.79547
82.3	7.92153	4.99278
82.4	7.58689	5.04648
82.5	7.3614	4.91151
82.6	7.37238	4.67724
82.7	7.45898	4.91186
82.8	7.94432	4.91078
82.9	7.75325	4.36004
83	7.16405	3.88117
83.1	7.4877	3.76887
83.2	7.8741	3.94597
83.3	8.49346	3.99404
83.4	8.76577	3.98416
83.5	8.26797	4.3611
83.6	8.69472	4.82878
83.7	9.59257	5.08776
83.8	9.5017	4.71696
83.9	8.64397	4.05579
84	8.45831	3.8428
84.1	8.87445	4.10958
84.2	8.77621	4.28178
84.3	9.06235	4.23341
84.4	9.56802	4.56095
84.5	9.25685	4.79585
84.6	9.20845	4.83078
84.7	9.0441	4.87559
84.8	7.81263	4.81885
84.9	7.53803	4.7034
85	8.50814	4.76701
85.1	8.79217	5.02409
85.2	8.84856	5.15979
85.3	9.03911	5.00589
85.4	9.03349	5.08234
85.5	9.15125	4.90841
85.6	9.19499	4.42269
85.7	9.20355	4.33928
85.8	9.06556	4.29702
85.9	8.89446	4.05179
86	8.28699	3.83896
86.1	8.5221	3.78296
86.2	9.1572	4.28091
86.3	9.22698	4.71071
86.4	9.21538	5.08655
86.5	8.92054	5.01534
86.6	8.81093	5.18604
86.7	8.60809	5.01348
86.8	8.46323	5.36263
86.9	8.74525	5.0011
87	7.62996	4.62535
87.1	6.2466	3.74031
87.2	6.237	3.66555
87.3	5.77667	3.66731
87.4	6.10123	3.52285
87.5	6.26496	3.58547
87.6	6.17418	3.72959
87.7	6.60895	3.5877
87.8	6.86768	3.43845
87.9	6.57403	3.48794
88	6.34255	3.14794
88.1	6.66876	3.26828
88.2	6.73002	3.59709
88.3	6.52972	3.54904
88.4	6.2194	3.67187
88.5	6.84597	3.8709
88.6	7.24795	3.99609
88.7	7.14595	4.07366
88.8	7.54465	4.30902
88.9	8.06812	4.07464
89	8.37004	3.91986
89.1	8.89765	4.31478
89.2	8.60674	4.32821
89.3	8.21083	4.22723
89.4	8.35328	4.20737
89.5	7.79096	3.96285
89.6	7.71003	3.76226
89.7	7.59251	3.6686
89.8	7.26143	3.47672
89.9	7.19743	3.52404
90	7.51106	3.73756
90.1	8.0136	4.06918
90.2	8.33309	4.14688
90.3	8.46626	3.9924
90.4	8.35665	4.15454
90.5	8.31444	4.6332
90.6	7.66954	5.31037
90.7	7.14882	5.10851
90.8	7.27692	4.42865
90.9	6.76686	4.01543
91	6.50115	3.92967
91.1	6.28076	3.64947
91.2	6.12469	3.52054
91.3	6.34081	3.65899
91.4	6.01066	3.96353
91.5	5.73653	4.3441
91.6	6.58523	5.05247
91.7	6.93738	5.58219
91.8	6.62057	5.70289
91.9	6.12273	5.77982
92	6.22052	5.73419
92.1	7.26719	5.26818
92.2	7.75191	4.67479
92.3	7.62154	4.45255
92.4	7.34995	4.15427
92.5	6.95185	4.02563
92.6	6.87867	4.04926
92.7	6.82712	3.97442
92.8	6.81289	3.84
92.9	6.98	3.74368
93	6.76748	3.80349
93.1	6.47123	3.81825
93.2	5.93567	3.75771
93.3	6.12775	3.88646
93.4	7.01016	3.98369
93.5	8.02349	4.03833
93.6	8.28516	4.27668
93.7	9.18314	4.50999
93.8	9.873	4.49258
93.9	9.35694	4.84406
94	8.66448	4.63267
94.1	8.49802	4.66311
94.2	8.2312	4.52226
94.3	8.26851	4.24584
94.4	8.20485	4.33069
94.5	7.59728	4.42725
94.6	7.59689	4.28209
94.7	7.59718	3.97277
94.8	7.2981	3.78091
94.9	7.17902	4.2346
95	7.15859	4.06804
95.1	6.75563	4.01112
95.2	6.56366	4.43543
95.3	7.07392	4.53495
95.4	7.28214	4.30538
95.5	7.28414	4.14014
95.6	7.42605	4.3668
95.7	7.04228	4.71806
95.8	6.99645	4.40689
95.9	6.73408	4.09281
96	6.15901	3.86967
96.1	6.13618	3.81488
96.2	5.92715	3.76196
96.3	5.95298	3.48136
96.4	6.14532	3.6141
96.5	6.47311	3.76099
96.6	6.92168	3.58773
96.7	7.3113	3.6879
96.8	7.39079	4.2765
96.9	6.96485	4.54163
97	7.26836	4.35795
97.1	7.92323	4.16467
97.2	7.86701	3.95045
97.3	7.26845	3.56593
97.4	6.84645	4.03408
97.5	6.64593	4.29615
97.6	6.87732	3.54429
97.7	7.20537	3.31229
97.8	7.27816	3.51331
97.9	7.70625	3.79076
98	7.75613	3.76425
98.1	7.69063	3.82529
98.2	8.02168	3.74924
98.3	8.27826	3.60938
98.4	7.93301	3.78659
98.5	7.727	4.13459
98.6	7.66401	4.11137
98.7	7.67964	3.84567
98.8	7.16628	3.76609
98.9	7.02419	3.70068
99	7.38208	3.7541
99.1	7.06327	4.07619
99.2	7.02899	4.13642
99.3	6.95297	4.14781
99.4	6.56965	4.14128
99.5	6.80486	4.44262
99.6	7.40971	5.12535
99.7	7.51722	5.39631
99.8	8.02508	4.96314
99.9	8.47524	4.34375
100	8.55098	4.00703
100.1	8.51155	4.29303
100.2	8.1733	4.04584
100.3	8.20419	3.94998
100.4	8.64168	4.24893
100.5	8.68268	4.40035
100.6	8.52247	4.21153
100.7	8.39283	3.89168
100.8	7.96784	3.98324
100.9	7.73681	4.26158
101	7.9484	4.19949
101.1	7.9199	4.16505
101.2	7.66589	4.11966
101.3	7.88539	3.8296
101.4	7.77067	3.60305
101.5	7.14161	3.80874
101.6	6.69074	3.80969
101.7	6.48971	3.53307
101.8	6.94297	3.31597
101.9	7.0948	3.42278
102	6.85818	3.65803
102.1	7.23015	3.94357
102.2	7.59552	4.2327
102.3	7.6162	4.40918
102.4	7.14935	4.31804
102.5	7.51728	4.08821
102.6	8.27859	3.89531
102.7	8.44944	3.71915
102.8	8.67191	4.11365
102.9	8.37236	4.29624
103	8.21929	3.92584
103.1	8.29675	4.15174
103.2	8.47419	4.50583
103.3	8.78308	4.24868
103.4	8.56788	3.98059
103.5	8.38308	4.24107
103.6	8.60711	4.28425
103.7	8.47928	4.02294
103.8	8.25316	3.74132
103.9	8.00021	3.57062
104	8.30251	3.71201
104.1	8.60348	3.88236
104.2	8.52224	4.02014
104.3	8.88818	4.17286
104.4	8.56817	3.97769
104.5	8.27151	3.89825
104.6	8.5713	4.14702
104.7	8.97559	4.43007
104.8	9.15405	4.45057
104.9	9.33689	4.22892
105	8.91955	4.24084
105.1	8.49116	4.47276
105.2	8.63614	4.5745
105.3	9.07243	4.54551
105.4	9.02447	4.26281
105.5	8.40742	3.97089
105.6	8.27536	3.94956
105.7	8.55591	3.88382
105.8	8.42114	3.88048
105.9	7.7886	3.77878
106	7.14296	3.60118
106.1	6.41731	3.79406
106.2	5.81156	3.72281
106.3	5.58122	3.62852
106.4	5.67568	3.47548
106.5	6.19628	3.75156
106.6	6.83291	3.9929
106.7	6.84526	3.80539
106.8	6.57504	3.61091
106.9	6.64063	3.53209
107	6.58798	3.74954
107.1	6.76184	3.83455
107.2	7.688	3.7813
107.3	8.06226	3.74681
107.4	8.76556	3.5838
107.5	9.46069	3.64222
107.6	9.2846	4.14738
107.7	8.83692	4.35556
107.8	8.73833	4.11102
107.9	8.32293	4.30373
108	6.87509	4.71147
108.1	7.23338	5.42825
108.2	8.68625	5.75204
108.3	9.08249	5.80246
108.4	8.56623	5.8375
108.5	7.24958	5.54625
108.6	7.58671	4.90332
108.7	8.30461	4.39238
108.8	7.59957	4.12935
108.9	7.80285	4.09367
109	8.83918	3.8148
109.1	8.66579	3.7652
109.2	7.93179	3.96642
109.3	7.44631	3.79105
109.4	7.55661	3.37093
109.5	7.94717	3.22446
109.6	8.24149	3.46128
109.7	8.38534	3.53951
109.8	7.917	3.404
109.9	8.4752	3.59614
110	10.29	4.18147
110.1	11.3337	4.76423
110.2	10.9306	4.92647
110.3	9.75536	4.25116
110.4	9.17078	3.64255
110.5	9.47692	3.93711
110.6	9.46677	4.07696
110.7	10.2241	3.97122
110.8	10.7649	3.98091
110.9	10.4346	4.25413
111	9.34677	4.01675
111.1	8.22023	3.42172
111.2	8.30762	3.7257
111.3	8.84151	4.16922
111.4	9.26034	4.29193
111.5	9.39365	4.22274
111.6	9.4562	4.50054
111.7	9.35465	4.60925
111.8	8.88687	4.41431
111.9	8.35288	3.9298
112	8.25942	3.81489
112.1	8.39698	3.84802
112.2	8.29378	3.66223
112.3	7.4783	3.55233
112.4	6.86609	3.4758
112.5	6.94066	3.36355
112.6	7.30674	3.48008
112.7	7.91518	3.85196
112.8	9.15046	4.5052
112.9	10.0688	4.83533
113	9.90614	4.69485
113.1	10.113	4.79946
113.2	9.8225	4.31571
113.3	8.64938	3.53818
113.4	7.499	3.30505
113.5	6.99484	3.19367
113.6	7.64956	3.68585
113.7	8.70993	4.62892
113.8	9.06072	4.99027
113.9	8.51541	4.52541
114	7.99977	4.14626
114.1	7.71246	3.71967
114.2	8.59037	4.09688
114.3	9.63924	4.64273
114.4	9.60217	4.37825
114.5	9.18918	3.9827
114.6	8.66769	3.73176
114.7	7.57972	3.40969
114.8	7.14856	3.3933
114.9	7.4755	3.58655
115	7.79432	3.68116
115.1	8.61522	3.70924
115.2	8.79228	3.62386
115.3	8.83457	3.66251
115.4	8.92149	3.79583
115.5	8.29964	3.78716
115.6	7.56776	3.8329
115.7	7.57501	4.00717
115.8	8.13455	4.13614
115.9	8.55331	4.06655
116	8.2364	3.62445
116.1	8.05008	3.3535
116.2	8.20625	3.64016
116.3	8.31621	3.96834
116.4	8.26477	4.36349
116.5	8.09453	4.61406
116.6	7.62188	4.26339
116.7	6.68888	3.66146
116.8	6.29478	3.54754
116.9	7.08946	4.11382
117	8.11979	4.23879
117.1	8.64186	4.11606
117.2	9.2678	4.26362
117.3	8.4953	4.14316
117.4	7.76904	3.9095
117.5	8.28088	3.97307
117.6	9.28044	4.29229
117.7	10.3001	4.82746
117.8	9.60036	4.87443
117.9	8.29657	4.49736
118	9.77276	5.0563
118.1	9.93086	4.86654
118.2	9.17224	4.39101
118.3	7.1091	3.68606
118.4	6.7555	3.87614
118.5	6.56317	3.72904
118.6	7.03761	3.5742
118.7	8.5294	4.05026
118.8	10.035	4.78243
118.9	9.39655	4.39934
119	8.0602	3.73031
119.1	7.65534	3.57998
119.2	7.39364	3.49875
119.3	7.68178	3.40249
119.4	8.25789	3.75647
119.5	9.30573	4.37454
119.6	10.4526	4.90022
119.7	9.29429	4.42889
119.8	8.13222	3.74388
119.9	8.8257	3.77064
120	9.35898	4.03057
120.1	10.5456	4.83621
120.2	11.3376	5.43189
120.3	11.011	5.47797
120.4	10.5025	4.97518
120.5	10.3995	4.75344
120.6	11.0877	5.20944
120.7	10.5289	4.79824
120.8	9.38757	4.37535
120.9	8.61339	4.28594
121	10.0462	4.75696
121.1	11.0075	5.05514
121.2	10.2394	4.80931
121.3	9.03585	4.32265
121.4	9.72487	4.28154
121.5	10.0359	4.54286
121.6	9.99902	4.62126
121.7	10.1287	4.46325
121.8	9.90363	3.90498
121.9	9.64281	3.29414
122	9.91461	3.7133
122.1	9.67325	3.84121
122.2	10.2322	4.07221
122.3	11.0455	4.56466
122.4	11.1309	4.625
122.5	10.2277	3.91397
122.6	8.94171	3.17492
122.7	9.42364	3.45502
122.8	10.3125	4.21981
122.9	10.3447	4.64124
123	10.3337	4.68829
123.1	10.8351	4.79111
123.2	11.4611	4.79859
123.3	11.1412	4.8873
123.4	10.5218	4.32084
123.5	9.47167	3.71058
123.6	8.85919	3.95601
123.7	9.5319	3.95291
123.8	10.8233	3.89314
123.9	11.0022	3.33251
124	11.0355	2.97855
124.1	10.4226	3.26715
124.2	9.63092	3.17436
124.3	9.15588	3.11858
124.4	9.19176	3.1996
124.5	9.56067	3.23732
124.6	9.37949	3.51047
124.7	8.60256	4.0189
124.8	7.76481	3.77009
124.9	7.5317	3.59997
125	7.33504	3.85582
125.1	6.53826	4.10222
125.2	7.11697	4.74529
125.3	8.94903	5.22483
125.4	9.48371	4.68855
125.5	9.69402	3.57764
125.6	10.1169	3.86717
125.7	9.51702	4.41112
125.8	10.0259	5.22931
125.9	10.3712	4.93586
126	10.7749	3.97004
126.1	10.356	3.46555
126.2	10.5636	3.83934
126.3	11.2675	4.60312
126.4	11.3347	5.2631
126.5	10.493	4.7956
126.6	9.57014	4.2437
126.7	10.5529	4.59763
126.8	11.026	5.1643
126.9	10.8867	5.04181
127	10.5764	5.12231
127.1	11.4237	5.64841
127.2	11.5289	5.69773
127.3	11.4063	5.46882
127.4	11.3144	4.97753
127.5	11.2655	4.54786
127.6	10.9396	4.68842
127.7	10.4931	5.12041
127.8	10.187	5.16361
127.9	10.004	4.65323
128	9.43143	4.06853
128.1	9.18359	3.68912
128.2	9.96196	3.39344
128.3	9.49878	3.85681
128.4	8.03464	4.5675
128.5	7.2632	4.6978
128.6	7.08218	4.67334
128.7	7.70658	4.61184
128.8	8.52987	4.32773
128.9	9.68598	4.81971
129	10.5434	5.45433
129.1	9.90131	5.16001
129.2	9.26056	4.46658
129.3	9.83345	4.89008
129.4	9.36219	4.94213
129.5	7.25064	4.34181
129.6	6.37947	4.32439
129.7	7.38504	4.73907
129.8	8.25813	4.80041
129.9	8.24028	4.33846
130	6.95686	3.68948
130.1	6.48485	3.81818
130.2	6.24878	4.05569
130.3	6.63242	4.25373
130.4	7.25039	4.4173
130.5	7.33434	4.69842
130.6	7.8827	4.87632
130.7	7.77425	4.70772
130.8	6.73214	4.0699
130.9	6.61382	3.89413
131	6.62346	3.92575
131.1	6.84934	3.77965
131.2	7.37622	3.6852
131.3	7.48862	3.8108
131.4	7.71064	4.1141
131.5	8.0203	4.45153
131.6	7.92573	4.6123
131.7	7.44674	4.27754
131.8	7.07922	3.70659
131.9	6.89144	3.42373
132	6.83646	3.46142
132.1	6.78043	3.67841
132.2	7.27172	3.81197
132.3	8.06681	4.0684
132.4	8.65139	4.49808
132.5	8.42113	4.27206
132.6	7.17013	3.82514
132.7	7.24742	3.97785
132.8	8.24267	4.46945
132.9	8.47335	4.4747
133	8.90354	4.39131
133.1	10.0507	4.812
133.2	9.11259	4.39473
133.3	7.05532	3.99854
133.4	7.19	4.68101
133.5	8.09221	4.94419
133.6	8.78105	4.9896
133.7	8.19966	4.49128
133.8	6.91474	3.97286
133.9	7.10164	4.34052
134	8.28859	4.51011
134.1	7.72464	4.0599
134.2	6.10078	3.7141
134.3	6.13853	4.0688
134.4	7.77449	4.29324
134.5	7.76074	3.85988
134.6	6.94191	3.70551
134.7	7.18423	4.23193
134.8	7.95501	4.83311
134.9	9.08248	4.8716
135	7.8569	4.06088
135.1	6.34241	3.5607
135.2	6.13682	3.73057
135.3	5.78751	3.84066
135.4	5.91014	4.09554
135.5	6.653	4.34341
135.6	7.45886	4.27527
135.7	7.00149	3.69613
135.8	6.12711	3.2621
135.9	6.40188	3.56823
136	6.95617	3.92381
136.1	7.45647	4.11067
136.2	7.86221	4.25692
136.3	7.94368	4.43521
136.4	7.94796	4.20627
136.5	8.71153	4.21292
136.6	8.26517	4.28076
136.7	8.05019	4.35219
136.8	8.62361	4.34152
136.9	7.86585	4.12118
137	7.8898	4.3351
137.1	8.0775	4.1935
137.2	7.81693	4.09965
137.3	8.08678	4.38208
137.4	7.32433	3.88224
137.5	6.90924	3.49709
137.6	7.55971	3.88603
137.7	8.61504	4.4562
137.8	8.8997	4.78387
137.9	8.29237	4.40155
138	7.51761	3.79418
138.1	7.113	3.58774
138.2	7.2068	3.45969
138.3	7.49204	3.47099
138.4	7.91147	3.85415
138.5	7.7643	3.75032
138.6	7.19136	3.37946
138.7	7.26611	3.31788
138.8	7.81251	3.18686
138.9	7.78639	3.24287
139	7.52986	3.39899
139.1	7.88721	3.52556
139.2	8.19558	3.83356
139.3	8.19977	4.03342
139.4	8.55959	4.12494
139.5	8.68295	4.17396
139.6	7.20382	3.64112
139.7	6.4025	3.39581
139.8	7.02249	3.47762
139.9	7.76832	3.39252
140	8.40129	3.7334
140.1	9.22187	3.95853
140.2	9.40003	3.8819
140.3	8.43403	3.54969
140.4	7.76771	3.34681
140.5	7.56202	3.47713
140.6	7.57398	3.51316
140.7	8.34321	3.5943
140.8	8.45949	3.44136
140.9	7.94844	3.21079
141	8.43562	3.37422
141.1	9.15013	3.69843
141.2	9.37566	4.02355
141.3	9.15855	4.16543
141.4	8.28641	4.50847
141.5	8.61906	5.02155
141.6	9.05861	4.55572
141.7	8.65937	3.94266
141.8	9.12682	4.29721
141.9	8.37081	4.58362
142	7.03042	4.22563
142.1	8.46043	4.31036
142.2	9.51424	4.57026
142.3	8.98233	4.34394
142.4	8.89148	4.13041
142.5	9.20144	4.12495
142.6	8.52546	3.99601
142.7	8.40684	4.17227
142.8	8.53031	4.30054
142.9	8.33791	4.08928
143	8.37297	4.19675
143.1	8.03692	4.03227
143.2	8.45449	4.06711
143.3	8.3544	4.26248
143.4	6.67716	4.00387
143.5	7.23988	4.4217
143.6	7.82396	4.05711
143.7	6.6739	3.4758
143.8	6.33607	3.70344
143.9	7.51968	4.25345
144	7.32076	4.112
144.1	6.04293	3.5612
144.2	6.41281	3.73032
144.3	7.52398	3.73177
144.4	8.01044	3.57731
144.5	7.90432	3.55234
144.6	7.80926	3.50607
144.7	7.35588	3.52774
144.8	7.25677	3.8863
144.9	7.73112	4.35307
145	8.08623	4.06641
145.1	7.68247	3.46322
145.2	6.86869	3.11197
145.3	7.4157	3.05052
145.4	8.21148	3.12954
145.5	8.24784	3.1784
145.6	8.41453	3.17198
145.7	8.89769	2.98443
145.8	10.0673	3.12077
145.9	10.3208	3.42244
146	9.34674	3.47287
146.1	8.07142	3.41759
146.2	7.81151	3.70107
146.3	8.07048	3.76809
146.4	7.76479	3.59405
146.5	7.81646	3.89745
146.6	7.98481	4.28774
146.7	7.239	4.68347
146.8	7.27481	4.82778
146.9	8.13648	4.70877
147	7.83199	5.05459
147.1	7.85112	5.19316
147.2	7.85098	4.34934
147.3	6.5515	3.59867
147.4	6.16467	3.58984
147.5	6.84469	3.53873
147.6	6.8036	3.6835
147.7	6.94264	3.96687
147.8	7.28208	3.71977
147.9	7.62867	3.5608
148	8.38348	3.45426
148.1	8.34487	3.53487
148.2	7.9324	3.81557
148.3	7.47366	3.98341
148.4	7.20429	4.27945
148.5	7.92932	4.30198
148.6	8.3496	4.18711
148.7	8.16468	4.48397
148.8	8.16369	4.36551
148.9	7.87642	3.74864
149	7.59357	3.40695
149.1	7.83226	3.65652
149.2	8.48	3.59069
149.3	8.98529	3.70274
149.4	8.99459	3.97761
149.5	8.68008	4.18107
149.6	8.42381	4.2713
149.7	8.33844	4.12081
149.8	8.28314	4.17395
149.9	8.3733	4.42829
150	8.47813	4.57006
150.1	8.45145	4.66677
150.2	8.68476	4.59046
150.3	8.76476	4.52098
150.4	8.5785	4.11625
150.5	8.36971	3.98411
150.6	8.45473	4.08934
150.7	9.09359	4.24087
150.8	9.84199	4.86647
150.9	10.2845	5.40052
151	9.74867	5.66303
151.1	9.27498	5.64905
151.2	8.23939	4.99642
151.3	7.37517	4.28596
151.4	7.3053	4.06019
151.5	8.28438	4.12877
151.6	9.26618	4.23009
151.7	9.77065	4.65309
151.8	10.3732	4.56178
151.9	10.6997	4.32462
152	10.235	4.41059
152.1	9.93664	4.64978
152.2	9.7866	4.86812
152.3	9.81062	4.64078
152.4	8.48548	3.93229
152.5	7.15014	3.84935
152.6	7.83927	4.14467
152.7	8.6882	4.42373
152.8	8.83803	4.50164
152.9	9.0639	4.17422
153	9.48875	4.15275
153.1	9.22089	4.26634
153.2	9.10485	4.2884
153.3	8.54799	3.89488
153.4	7.95373	4.11209
153.5	8.33249	4.42422
153.6	9.2196	4.35322
153.7	9.71466	4.48823
153.8	9.71241	4.39657
153.9	9.92345	4.48275
154	9.17112	4.32606
154.1	7.99557	3.91093
154.2	7.85019	3.7179
154.3	8.49612	3.65392
154.4	8.93166	3.75272
154.5	9.16125	3.84208
154.6	9.12636	3.99793
154.7	8.91983	4.39456
154.8	8.77705	4.14008
154.9	8.25535	3.8575
155	7.70632	3.77561
155.1	7.52103	3.80697
155.2	7.81545	4.04807
155.3	8.47695	3.93284
155.4	8.68461	3.81443
155.5	8.47146	3.89277
155.6	8.17202	4.0415
155.7	7.66036	4.15624
155.8	6.84807	3.67526
155.9	6.03703	3.11311
156	6.04704	2.95012
156.1	6.23617	3.01793
156.2	6.82132	3.07653
156.3	8.09807	2.99992
156.4	8.99271	2.50147
156.5	9.41966	2.10049
156.6	9.60809	1.9029
156.7	9.93134	1.86371
156.8	10.1951	1.9857
156.9	10.2498	1.96838
157	10.4847	1.92731
157.1	10.3442	1.97184
157.2	10.4928	1.93657
157.3	10.7693	2.02481
157.4	10.8895	2.1566
157.5	10.6444	2.23788
157.6	10.2511	2.34954
157.7	10.1785	2.54101
157.8	9.8436	2.43082
157.9	9.92568	2.055
158	9.88547	2.18994
158.1	9.83942	2.3462
158.2	9.94379	2.63622
158.3	9.63776	3.32529
158.4	9.20129	4.06611
158.5	8.27939	4.38922
158.6	7.93921	4.39033
158.7	8.34784	4.58727
158.8	8.68495	4.40802
158.9	8.20636	3.75778
159	7.39755	3.84841
159.1	7.34676	4.27308
159.2	9.01202	4.22362
159.3	10.6818	4.35145
159.4	10.4735	4.50496
159.5	9.68823	4.29082
159.6	8.81521	4.28313
159.7	9.92726	4.74582
159.8	10.1288	4.42173
159.9	8.63346	3.90269
160	8.34836	4.22187
160.1	8.13781	4.35805
160.2	7.4893	3.83554
160.3	7.23411	3.51375
160.4	7.51481	3.54886
160.5	7.5906	3.37932
160.6	7.29744	3.47758
160.7	7.96379	3.88851
160.8	8.68874	3.92885
160.9	8.97327	3.99661
161	9.25005	4.12089
161.1	9.50664	4.32405
161.2	8.83023	4.20479
161.3	7.84082	3.7013
161.4	8.53541	3.80093
161.5	9.96749	4.68472
161.6	10.5398	5.39809
161.7	10.5788	5.17625
161.8	9.98615	4.27965
161.9	9.09632	3.46352
162	8.12329	3.18758
162.1	7.96992	3.74585
162.2	8.17558	3.98496
162.3	8.18335	3.77344
162.4	8.23874	3.94231
162.5	7.51478	3.81186
162.6	6.85099	3.27464
162.7	6.69471	2.89525
162.8	6.8826	3.26111
162.9	7.13387	3.61343
163	7.50726	3.7957
163.1	8.02472	3.8455
163.2	8.78691	3.80286
163.3	8.56084	3.54566
163.4	7.55267	3.32827
163.5	8.22563	3.80502
163.6	8.8021	3.97676
163.7	7.77311	3.47982
163.8	6.88284	2.94865
163.9	6.84011	2.95036
164	7.71191	3.30249
164.1	8.30479	3.52156
164.2	8.53756	3.65558
164.3	8.66176	3.67613
164.4	8.2162	3.42788
164.5	7.6328	3.20117
164.6	7.56853	3.30691
164.7	8.28894	3.61413
164.8	9.39442	3.98031
164.9	9.70992	4.02761
165	8.85316	3.4806
165.1	7.84498	2.91042
165.2	7.79965	2.90339
165.3	7.64171	2.7645
165.4	7.31658	2.71297
165.5	7.5359	3.04523
165.6	7.94897	3.35605
165.7	8.47704	3.46317
165.8	8.64484	3.53264
165.9	8.93699	3.76861
166	9.3137	4.02742
166.1	8.67087	4.00136
166.2	7.72427	3.55986
166.3	7.39068	3.20529
166.4	7.55755	3.02973
166.5	7.96663	3.10461
166.6	8.73897	2.96046
166.7	9.37952	3.09477
166.8	9.15045	3.56118
166.9	8.8554	3.66097
167	8.27164	3.9001
167.1	7.35792	3.67526
167.2	6.78371	3.10587
167.3	7.36258	3.06301
167.4	8.06683	2.8843
167.5	7.69909	2.57782
167.6	6.57654	2.75581
167.7	6.29596	2.96707
167.8	5.90396	3.08025
167.9	6.05189	3.19465
168	5.99382	3.21918
168.1	5.61918	3.43144
168.2	5.97786	3.17722
168.3	6.10142	2.99431
168.4	6.00866	3.13489
168.5	5.8696	3.07336
168.6	6.00972	2.85238
168.7	6.57789	3.00855
168.8	7.38256	3.34974
168.9	7.89526	3.64829
169	8.32594	3.81039
169.1	8.90774	4.24329
169.2	9.17208	4.56366
169.3	9.15842	4.33987
169.4	8.95737	4.22258
169.5	8.85593	4.33883
169.6	9.41057	4.64592
169.7	8.60919	4.7053
169.8	7.773	4.5058

## Sheet: Table S4
Table S4
Uranium and Thorium concentrations and isotopic compositions for stalagmite Tzab06-1. With the calculated disequilibrium ages and final age model. See Materials and Methods for full methodolgy.
Sample ID	Depth* (mm)	Laminae from Base	238U (10-9 g/g) ±1σ		232Th (10-12 g/g) ±1σ		230Th / 232Th (activity)	234U/238U (activity) ±1σ		230Th/238U (activity) ±1σ		232Th/238U (activity) ±1σ		Date Measured	230Th Age (yr BP**) (uncorrected)	95% CI (+)	95% CI (-)	230Th Age (yr BP) (corrected)	95% CI (+)	95% CI (-)	234U/238U (initial activity***)	95% CI (+)	95% CI (-)	230Th Age (yr C.E) (Mean)	68% lower bound (yr C.E.)	68% upper bound (yr C.E.)	95% lower bound (yr C.E.)	95% upper bound (yr C.E.)	Age w/ Lamina Count**** (yr C.E.)	Within 95% ?	Within 68% ?
K21-M	1	183	164.368	2.33416	80.9113	12.2025	59.2473	1.04207	0.00148588	0.00953886	8.12161e-05	0.000161001	2.42955e-05	2022	930.901	17.2159	17.1579	837.361	35.0259	38.7351	1.04475	0.00297902	0.00289984	1112.64	1104.42	1122.55	1080.91	1142.46	1101	yes	-3 yr
K1-2	13	161	172.791	2.4528	82.3722	11.7684	63.4593	1.04136	0.00146655	0.00989426	7.69109e-05	0.000155915	2.22729e-05	2022	969.075	16.3092	16.1441	878.236	33.1656	35.9938	1.04415	0.00287008	0.00286268	1071.76	1064.45	1081	1042.78	1100.3	1079	yes	yes
J5-6	18	155	190.327	2.7012	69.4127	11.5827	81.5494	1.04155	0.00141055	0.00972607	6.2622e-05	0.000119266	1.99403e-05	2022	950.788	13.3021	13.0808	881.334	28.2091	30.5472	1.04438	0.00278917	0.00273423	1068.67	1061.73	1075.81	1042.87	1092.78	1073	yes	yes
EJ2-8	25	142-144†	187.321	2.65729	84.7748	11.6933	68.6902	1.04235	0.00126815	0.010167	8.28352e-05	0.000148012	2.04028e-05	2022	996.873	17.3594	17.3502	910.668	32.0993	34.04	1.04524	0.00249773	0.00250881	1039.33	1031.57	1047.38	1010.63	1065.96	1016	yes	-16 yr
E2-5	37	123	214.386	3.04109	83.305	13.2636	81.8752	1.04145	0.00147379	0.0104042	8.69464e-05	0.000127074	2.0261e-05	2022	1022.78	18.3543	18.6106	948.8	31.6173	33.2897	1.04443	0.00290421	0.00288665	1001.2	993.549	1009.25	972.39	1028.08	995	yes	yes
C6-8	55	96	158.787	2.2535	109.534	10.479	49.5143	1.0419	0.00134159	0.0111722	8.8423e-05	0.000225636	2.14003e-05	2022	1103.44	18.723	18.5364	972.156	36.6594	41.0128	1.04497	0.002667	0.00263232	977.844	968.727	987.829	944.418	1009.44	968	yes	-1 yr
C1-2	61	91	160.523	2.27971	110.264	11.6863	50.8194	1.04057	0.00152069	0.0114181	0.000103964	0.00022468	2.36729e-05	2022	1131.05	21.2749	21.5742	1000.07	40.2714	43.7539	1.04372	0.00294611	0.00293849	949.93	939.755	960.957	912.514	985.019	963	yes	+2 yr
B12-13	66	85	167.724	2.38042	85.0061	11.2503	66.0323	1.04026	0.00138822	0.0109455	8.02886e-05	0.00016576	2.19085e-05	2022	1081.31	16.8414	16.7821	984.553	34.493	36.9375	1.04339	0.00272381	0.00276713	965.447	957.293	974.34	935.254	994.065	957	yes	yes
B1-2a	83	74	146.987	2.08836	85.0276	11.68	60.933	1.04138	0.00166309	0.0115284	0.000109187	0.000189198	2.59698e-05	2022	1141.89	22.8515	23.2121	1031.67	40.6307	44.0477	1.04462	0.00330182	0.00331215	918.329	908.572	929.154	881.319	953.075	946	yes	+17 yr
B1-2b	83	74	141.907	2.02032	78.1819	12.2555	62.1081	1.0417	0.00192933	0.0111913	0.000108342	0.00018019	2.82782e-05	2022	1105.75	22.9616	23.4734	1000.68	43.3537	45.841	1.04483	0.00378619	0.00382225	949.318	938.345	960.102	911.599	985.807	946	yes	yes
A2-3	100	62	158.317	2.24706	119.213	10.9143	47.5102	1.04156	0.0013857	0.0117021	9.40002e-05	0.000246307	2.23252e-05	2022	1159.93	19.6284	19.8691	1016.29	40.2926	43.6122	1.04476	0.00273366	0.002724	933.713	923.601	943.961	897.287	967.558	934	yes	yes
G14-15	116	48	175.874	2.49814	101.801	11.7445	60.2663	1.04113	0.00158799	0.0114096	8.54285e-05	0.000189319	2.1753e-05	2022	1129.42	18.1035	18.0182	1019.19	35.9465	37.2036	1.04436	0.00313264	0.00315452	930.806	922.157	940.443	899.188	960.963	920	yes	-2 yr
G1-2	132	35	150.783	2.14091	54.94	10.5189	93.7136	1.04158	0.00146255	0.0111657	9.37747e-05	0.000119147	2.28909e-05	2022	1103.21	19.5149	19.6831	1033.68	34.5767	36.4879	1.04484	0.00283186	0.00291696	916.324	908.038	924.764	885.479	945.542	907	yes	-1 yr
H7-8	140	27	168.659	2.39199	61.1586	9.66455	95.6469	1.03889	0.00113878	0.0113415	7.84895e-05	0.000118576	1.87643e-05	2022	1124.85	16.4512	16.477	1055.66	29.109	31.1008	1.04219	0.00228439	0.00225299	894.344	887.546	901.908	868.914	918.913	899	yes	yes
I4-6	161	9	179.804	2.5499	67.2169	10.5296	95.5218	1.04048	0.00125074	0.011677	7.27323e-05	0.000122245	1.91744e-05	2022	1158.57	15.1321	15.2533	1087.3	29.0896	31.0296	1.04389	0.00247107	0.00243527	862.7	855.792	870.109	837.286	887.555	881	yes	+11 yr
λ230 = 9.1788 x 10-6 y-1, λ234 = 2.8263 x 10-6 y-1, λ238 = 1.55125 x 10-10 y-1, λ232 = 4.9475 x 10-11 y-1. (ref77)
Measured on Nu Plasma II MIC MC-ICP-MS, Univ. of Oxford
Corrected 230Th ages assume the initial 230Th/232Th activity ratio of 5.55 ± 0.95 (uniform distribution). See Supplementary Information
* Depth is measured from the top of the stalagmite, down the central growth axis
** BP stands for “Before Present” where the “Present” is defined as the year 1950 CE
***234U/238Uinitial was calculated based on 230Th age (T), i.e., 234U/238Uinitial = 234U/238Umeasured x el234xT.
**** These ages have been chosen within the uncertainty of the 230Th dates such that the chronological difference between each pair of dates matches the lamina count. Calculated based on offset from the chosen tie points of 881 C.E. at sample 'I4-6' and 1068 C.E. at sample 'J5-6'. See Supplementary Information.
†This sample's position is affected by the '1-layer-missing' layer count error at laminae #126 and #142, and as such its counted position (#144) can vary by +0/-2 laminae

## Sheet: UTh Code
Originally written for Matlab R2023a
Excelinput = readtable('Table4.xlsx');
IsoRatiosAgeEqn_data = table2array(Excelinput);
date_measured = IsoRatiosAgeEqn_data(:,15); % date analysed on the MC-ICP-MS, CE.
U234_U238 = IsoRatiosAgeEqn_data(:,9); % 234U/238U ratio
Th230_U238 = IsoRatiosAgeEqn_data(:,11); % 230Th/238U ratio
Th232_U238 = IsoRatiosAgeEqn_data(:,13); % 232Th/238U ratio
U234_U238_1s = IsoRatiosAgeEqn_data(:,10); % 1σ for 234U/238U ratio
Th230_U238_1s = IsoRatiosAgeEqn_data(:,12); % 1σ for 230Th/238U ratio
Th232_U238_1s = IsoRatiosAgeEqn_data(:,14); % 1σ for 232Th/238U ratio
% initial 230Th/232Th atom ratio, calculated in Methods.
lowbound = 25e-6; % lower bound for initial 230Th/232Th atom ratio
upbound = 35e-6; % upper bound for initial 230Th/232Th atom ratio
Agestart = 1000; % starting value for fzero
n = 10000;
Lam238 = 1.55125E-10; %Cheng et al. 2013
Lam234 = 2.82206E-06; %Cheng et al. 2013
Lam230 = 9.1705E-06; %Cheng et al. 2013
Lam232 = 4.9475E-11; %Cheng et al. 2013
Th230_Th232_init_mc = unifrnd(lowbound,upbound,[n 1]).*(Lam230/Lam232);
U234_U238_mc = [];
Th230_U238_mc = [];
Th232_U238_mc = [];
[m,~] = size(IsoRatiosAgeEqn_data);
for i = 1:m
U234_U238_mc(i,:) = U234_U238(i) + U234_U238_1s(i).*randn(1,n);
Th230_U238_mc(i,:) = Th230_U238(i) + Th230_U238_1s(i).*randn(1,n);
Th232_U238_mc(i,:) = Th232_U238(i) + Th232_U238_1s(i).*randn(1,n);
end
Age_uncorr = [];
Age_corr = [];
U234_U238_init = [];
for i = 1:m
for j = 1:n
Age_uncorr(i,j) = fzero(@(t) ...
Th230_U238_mc(i,j)-(1-exp(-Lam230*t))-...
Lam230/(Lam230-Lam234)*(exp(-Lam234*t)-exp(-Lam230*t))*exp(Lam234*t)*				(U234_U238_mc(i,j)-1),Agestart);
Age_corr(i,j) = fzero(@(t) ...
Th230_U238_mc(i,j)-(1-exp(-Lam230*t))-...
exp(-Lam230*t)*Th230_Th232_init_mc(j)*Th232_U238_mc(i,j)-...
Lam230/(Lam230-Lam234)*(exp(-Lam234*t)-exp(-Lam230*t))*exp(Lam234*t)*				(U234_U238_mc(i,j)-1),Agestart);
U234_U238_init(i,j) = U234_U238_mc(i,j)*exp(Lam234*Age_corr(i,j));
end
end
% outputs, all in years CE: uncorrected mean age, 95% interval lower, 95% interval upper, corrected mean age, 95% interval lower, 95% interval upper, Initial 234U/238U ratio, 95% interval lower, 95% interval upper
ages_final_CE = [];
for i = 1:m
ages_final_CE(i,:) = [date_measured(i)-mean(Age_uncorr(i,:)) ...
mean(Age_uncorr(i,:))-prctile(Age_uncorr(i,:),5) ...
prctile(Age_uncorr(i,:),95)-mean(Age_uncorr(i,:)) ...
date_measured(i)-mean(Age_corr(i,:)) ...
mean(Age_corr(i,:))-prctile(Age_corr(i,:),5) ...
prctile(Age_corr(i,:),95)-mean(Age_corr(i,:)) ...
mean(U234_U238_init(i,:)) ...
mean(U234_U238_init(i,:))-prctile(U234_U238_init(i,:),5) ...
prctile(U234_U238_init(i,:),95)-mean(U234_U238_init(i,:))];
end
